# Supplementary material for: 2,3-Dimethyl­anilinium chloride monohydrate
Source: Acta Crystallogr Sect E Struct Rep Online. 2011 Oct 29;67(Pt 11):o3089. doi: 10.1107/S1600536811043765 (PMC3247476; doi:10.1107/S1600536811043765)
Supplement: Supplementary file 2 [file e-67-o3089-Isup2.hkl]

# 
# h,k,l, Fc-squared, Fo-squared, sigma(Fo-squared) and status flag 
# 
data_I
_shelx_title ' KH519-2H in P2(1)2(1)2(1)' 
_shelx_refln_list_code          4 
_shelx_F_calc_maximum       45.70 
_exptl_crystal_F_000       624.00 
_reflns_d_resolution_high  0.7297 
 
loop_ 
 _symmetry_equiv_pos_as_xyz 
 'x, y, z' 
 '-x+1/2, -y, z+1/2' 
 '-x, y+1/2, -z+1/2' 
 'x+1/2, -y+1/2, -z' 
 
_cell_length_a     7.4910 
_cell_length_b     7.5031 
_cell_length_c    17.4301 
_cell_angle_alpha  90.000 
_cell_angle_beta   90.000 
_cell_angle_gamma  90.000 
 
_shelx_F_squared_multiplier     1.000 
 
loop_ 
 _refln_index_h 
 _refln_index_k 
 _refln_index_l 
 _refln_F_squared_calc 
 _refln_F_squared_meas 
 _refln_F_squared_sigma 
 _refln_observed_status 
   2   0   0      837.52      982.72      4.37 o 
   4   0   0       84.35       86.51      1.22 o 
   6   0   0     1403.80     1441.69      3.58 o 
   8   0   0      109.94      108.68      1.55 o 
  10   0   0       44.04       38.04      1.84 o 
   2   1   0      539.75      583.07      6.06 o 
   3   1   0     1293.33     1312.66     26.26 o 
   4   1   0      267.87      273.46      1.81 o 
   5   1   0       32.93       30.69      0.74 o 
   6   1   0       41.40       41.55      0.98 o 
   7   1   0       79.62       81.19      4.98 o 
   8   1   0        0.43        0.93      0.62 o 
   9   1   0        2.18        3.42      0.93 o 
  10   1   0        5.48        6.38      1.19 o 
   2   2   0     1377.03     1413.98     14.25 o 
   3   2   0       82.42       89.55      1.14 o 
   4   2   0      136.76      129.02      3.16 o 
   5   2   0        8.27        7.23      0.86 o 
   6   2   0      325.61      335.60      2.01 o 
   7   2   0      100.51       98.54      5.98 o 
   8   2   0        4.15        5.44      1.87 o 
   9   2   0        4.98        7.55      2.36 o 
  10   2   0        3.48        4.48      1.05 o 
   2   3   0      670.42      689.67     20.19 o 
   3   3   0      415.87      404.62     13.31 o 
   4   3   0       12.25       13.77      0.78 o 
   5   3   0      562.18      563.15     23.38 o 
   6   3   0       75.48       70.23      2.15 o 
   7   3   0      407.79      383.36      1.94 o 
   8   3   0        0.23        1.16      0.92 o 
   9   3   0       47.84       48.07      3.83 o 
   0   4   0     1297.13     1456.17      4.20 o 
   1   4   0     1013.31      967.29     36.48 o 
   2   4   0       57.29       54.15      2.71 o 
   3   4   0       21.79       24.21      0.76 o 
   4   4   0      291.85      298.08     14.18 o 
   5   4   0      254.99      251.45     13.18 o 
   6   4   0        2.07        6.54      1.47 o 
   7   4   0        3.51        4.22      0.93 o 
   8   4   0        0.50       -1.46      1.46 o 
   9   4   0        9.63        9.94      1.94 o 
   1   5   0       82.02       91.17      5.07 o 
   2   5   0       44.79       44.71      3.06 o 
   3   5   0       99.76      101.47      4.86 o 
   4   5   0        1.98        0.55      0.82 o 
   5   5   0        8.42       10.57      0.73 o 
   6   5   0        0.05       -0.40      0.92 o 
   7   5   0        7.21       10.92      1.32 o 
   8   5   0       37.97       34.26      1.68 o 
   0   6   0      432.82      421.30      2.27 o 
   1   6   0      257.34      255.61      2.93 o 
   2   6   0      421.22      444.00      2.38 o 
   3   6   0        5.20        4.95      0.71 o 
   4   6   0      219.37      222.13      8.16 o 
   5   6   0       60.03       63.18      4.27 o 
   6   6   0      161.64      157.69      9.25 o 
   7   6   0        3.37        4.66      1.25 o 
   8   6   0       55.15       52.32      2.34 o 
   1   7   0        4.09        4.52      0.86 o 
   2   7   0       80.99       79.43      1.69 o 
   3   7   0       40.41       42.70      1.35 o 
   4   7   0       11.80       14.22      0.92 o 
   5   7   0        0.26        1.14      0.81 o 
   6   7   0       23.90       19.84      3.55 o 
   7   7   0        0.06       -0.42      0.96 o 
   0   8   0        3.57        4.98      1.35 o 
   1   8   0       33.35       28.85      1.06 o 
   2   8   0        7.66        7.77      1.30 o 
   3   8   0        5.18        4.59      0.87 o 
   4   8   0        1.87        2.36      1.49 o 
   5   8   0        5.22        3.37      1.22 o 
   6   8   0        0.38        0.79      1.20 o 
   1   9   0       63.71       56.27      1.86 o 
   2   9   0        9.81       11.37      1.76 o 
   3   9   0       28.91       29.35      1.19 o 
   4   9   0        6.56        6.72      1.58 o 
   0  10   0        3.89        5.44      1.73 o 
   1  10   0        3.98        1.49      1.10 o 
   2  10   0        0.11        0.94      1.13 o 
   1   0   1       40.07       39.92      1.25 o 
   2   0   1      345.01      384.04      2.75 o 
   3   0   1       35.76       37.59      0.94 o 
   4   0   1      224.88      228.03      1.77 o 
   5   0   1        1.92        3.23      0.63 o 
   6   0   1      130.23      132.15      1.15 o 
   7   0   1       43.04       42.30      1.53 o 
   8   0   1        4.79        2.73      0.79 o 
   9   0   1       78.33       76.54      1.52 o 
  10   0   1        8.32        9.61      1.47 o 
 -10   1   1        0.21        0.11      1.19 o 
  -9   1   1       13.63       11.83      1.87 o 
  -8   1   1        2.14        2.10      2.82 o 
  -7   1   1      131.65      135.97      4.60 o 
  -6   1   1      186.32      183.34      7.67 o 
  -5   1   1      988.59      966.14      3.04 o 
  -4   1   1        6.98        8.70      1.18 o 
  -3   1   1     1544.85     1612.34      6.04 o 
  -2   1   1      453.00      435.33     14.09 o 
  -1   1   1     1855.83     1986.31      7.04 o 
   0   1   1       92.34       92.23      2.27 o 
   1   1   1     1929.33     2015.39      7.06 o 
   2   1   1      451.89      424.92      4.39 o 
   3   1   1     1556.63     1595.57     15.85 o 
   4   1   1        6.34        8.89      0.83 o 
   5   1   1      975.42      977.60      4.30 o 
   6   1   1      186.32      186.74      2.15 o 
   7   1   1      133.37      138.62      2.03 o 
   8   1   1        1.95        1.91      0.87 o 
   9   1   1       13.95       14.73      1.45 o 
  10   1   1        0.26        2.84      1.14 o 
 -10   2   1       12.66       10.95      1.32 o 
  -9   2   1        0.42       -1.45      1.45 o 
  -8   2   1       76.43       75.56      1.97 o 
  -7   2   1       83.70       78.65      3.03 o 
  -6   2   1      288.95      273.92      1.64 o 
  -5   2   1      183.00      175.89      1.08 o 
  -4   2   1      545.03      542.40     28.00 o 
  -3   2   1      605.13      629.97     16.45 o 
  -2   2   1     1335.95     1376.77     39.36 o 
  -1   2   1     1218.81     1165.17      3.30 o 
   1   2   1     1219.19     1193.72     39.12 o 
   2   2   1     1332.73     1376.56     10.66 o 
   3   2   1      607.32      629.67      6.04 o 
   4   2   1      534.00      526.09     15.69 o 
   5   2   1      180.75      179.48      1.52 o 
   6   2   1      298.52      298.09      7.70 o 
   7   2   1       84.02       83.65      4.70 o 
   8   2   1       75.51       71.85      1.01 o 
   9   2   1        0.54       -1.13      1.16 o 
  10   2   1       12.00       12.46      1.08 o 
  -9   3   1        3.50        6.04      0.93 o 
  -8   3   1       42.56       44.06      1.15 o 
  -7   3   1        8.43        8.02      0.96 o 
  -6   3   1        0.84        1.81      0.87 o 
  -5   3   1       64.13       69.53      0.99 o 
  -4   3   1       27.77       28.63      0.74 o 
  -3   3   1        8.50       10.05      0.78 o 
  -2   3   1      346.05      348.76      2.64 o 
  -1   3   1      519.42      516.86     16.67 o 
   0   3   1      116.91      123.81      1.27 o 
   1   3   1      522.54      516.23     17.74 o 
   2   3   1      349.27      361.17     12.87 o 
   3   3   1        8.83       10.33      0.66 o 
   4   3   1       28.94       32.72      0.85 o 
   5   3   1       63.66       66.31      5.92 o 
   6   3   1        0.51        2.05      0.83 o 
   7   3   1        8.49        8.23      0.79 o 
   8   3   1       43.24       44.64      3.04 o 
   9   3   1        3.56        2.62      1.25 o 
  -9   4   1        1.39       -0.40      1.61 o 
  -8   4   1       12.15       14.68      1.40 o 
  -7   4   1        5.58        6.02      0.78 o 
  -6   4   1      113.54      113.61      5.56 o 
  -5   4   1      165.63      159.60      7.51 o 
  -4   4   1      437.05      439.56     23.72 o 
  -3   4   1       65.63       59.30      1.28 o 
  -2   4   1      522.20      510.20     20.46 o 
  -1   4   1      113.01      110.45      2.65 o 
   0   4   1      198.70      174.10      3.55 o 
   1   4   1      112.19      109.03      1.35 o 
   2   4   1      535.54      519.67      1.81 o 
   3   4   1       66.62       61.72      2.91 o 
   4   4   1      433.63      435.09     11.01 o 
   5   4   1      163.40      157.85     10.73 o 
   6   4   1      110.84      111.75      7.98 o 
   7   4   1        5.89        5.47      0.69 o 
   8   4   1       12.84       15.34      3.76 o 
   9   4   1        1.49        1.00      0.84 o 
  -8   5   1        0.89       -1.40      1.40 o 
  -7   5   1       64.81       66.70      4.40 o 
  -6   5   1       25.28       25.37      0.80 o 
  -5   5   1       41.08       45.10      3.82 o 
  -4   5   1       38.22       37.32      0.98 o 
  -3   5   1      151.98      150.10      2.15 o 
  -2   5   1      100.71      103.29      2.50 o 
  -1   5   1      885.12      820.93     14.52 o 
   0   5   1       58.97       56.27      1.20 o 
   1   5   1      877.76      789.55     22.34 o 
   2   5   1      100.28      106.21      2.36 o 
   3   5   1      148.22      139.32      8.35 o 
   4   5   1       37.48       36.98      0.71 o 
   5   5   1       45.26       47.80      2.76 o 
   6   5   1       25.27       27.19      2.57 o 
   7   5   1       65.18       67.35      5.52 o 
   8   5   1        0.80        1.80      0.87 o 
  -8   6   1        1.84        2.87      2.00 o 
  -7   6   1        2.15        2.53      1.07 o 
  -6   6   1        0.77        3.07      0.82 o 
  -5   6   1       35.07       34.75      0.92 o 
  -4   6   1       44.85       44.84      0.99 o 
  -3   6   1       62.28       57.71      2.55 o 
  -2   6   1       88.76       81.11      1.27 o 
  -1   6   1       51.14       50.07      1.27 o 
   0   6   1        2.25        4.28      1.10 o 
   1   6   1       51.39       48.76      2.02 o 
   2   6   1       90.03       92.01      1.55 o 
   3   6   1       62.66       57.04      3.38 o 
   4   6   1       44.24       45.57      1.01 o 
   5   6   1       36.62       34.45      1.77 o 
   6   6   1        0.71        0.88      0.71 o 
   7   6   1        1.92        1.22      1.02 o 
   8   6   1        1.89        2.43      1.30 o 
  -7   7   1        1.43        2.89      1.11 o 
  -6   7   1        4.58        5.92      0.87 o 
  -5   7   1       36.68       34.78      0.90 o 
  -4   7   1       36.25       34.82      1.84 o 
  -3   7   1       84.59       89.30      1.60 o 
  -2   7   1       20.84       19.95      0.86 o 
  -1   7   1       84.76       82.68      1.27 o 
   0   7   1        1.61        1.37      0.81 o 
   1   7   1       85.53       83.61      0.95 o 
   2   7   1       20.52       18.26      0.76 o 
   3   7   1       85.65       90.57      1.25 o 
   4   7   1       35.62       36.52      2.28 o 
   5   7   1       35.62       34.52      2.31 o 
   6   7   1        4.57        5.55      1.73 o 
   7   7   1        1.27        2.10      1.07 o 
  -6   8   1       13.19       14.95      2.46 o 
  -5   8   1        9.86        8.94      0.90 o 
  -4   8   1       15.31       16.65      1.55 o 
  -3   8   1       23.23       23.98      1.84 o 
  -2   8   1       64.51       64.21      3.67 o 
  -1   8   1        0.83        2.24      0.93 o 
   0   8   1      118.34      113.75      1.10 o 
   1   8   1        0.81        1.14      1.09 o 
   2   8   1       62.22       61.08      1.58 o 
   3   8   1       22.95       22.46      2.32 o 
   4   8   1       16.78       18.11      1.40 o 
   5   8   1        9.68        8.31      1.06 o 
   6   8   1       13.18       13.73      1.24 o 
  -4   9   1       16.26       14.44      1.29 o 
  -3   9   1        8.04        8.16      1.17 o 
  -2   9   1        9.77        8.79      1.00 o 
  -1   9   1        1.60        2.91      1.01 o 
   0   9   1        0.00       -0.18      1.03 o 
   1   9   1        1.64        2.26      1.46 o 
   2   9   1        9.91        7.95      1.49 o 
   3   9   1        8.08       10.24      1.50 o 
   4   9   1       16.66       16.52      2.75 o 
  -2  10   1        7.98        8.30      1.03 o 
  -1  10   1        0.22        0.97      1.49 o 
   0  10   1        2.54        3.59      0.96 o 
   1  10   1        0.21        1.90      1.21 o 
   2  10   1        8.22        8.84      1.21 o 
   0   0   2      175.32      157.62      2.89 o 
   1   0   2      448.59      428.40      2.76 o 
   3   0   2       60.60       60.77      1.22 o 
   4   0   2       61.81       49.50      0.97 o 
   5   0   2       18.57       16.22      1.09 o 
   6   0   2       20.78       21.58      1.70 o 
   7   0   2       29.30       27.39      2.33 o 
   8   0   2      146.21      137.23      3.23 o 
   9   0   2        0.46       -0.63      0.94 o 
  10   0   2        5.78        6.89      2.23 o 
 -10   1   2        6.73        5.82      1.05 o 
  -9   1   2       19.82       25.49      1.07 o 
  -8   1   2        9.15        8.38      0.90 o 
  -7   1   2      152.30      149.74      6.24 o 
  -6   1   2       23.15       22.42      1.11 o 
  -5   1   2      359.40      351.70      2.03 o 
  -4   1   2      327.47      312.77      1.88 o 
  -3   1   2     1665.30     1817.97      4.59 o 
  -2   1   2      690.54      750.73     13.53 o 
   0   1   2      957.86      866.43      5.09 o 
   2   1   2      691.62      760.87      2.62 o 
   3   1   2     1668.82     1869.24     16.44 o 
   4   1   2      330.25      322.35      2.32 o 
   5   1   2      359.79      354.36      6.02 o 
   6   1   2       21.20       21.78      1.51 o 
   7   1   2      151.39      153.74      5.66 o 
   8   1   2        8.59        8.35      2.22 o 
   9   1   2       19.81       24.41      1.74 o 
  10   1   2        6.77        6.99      1.61 o 
 -10   2   2       22.54       22.45      1.26 o 
  -9   2   2       25.75       26.72      1.05 o 
  -8   2   2        9.17        8.32      1.42 o 
  -7   2   2       25.08       22.96      0.92 o 
  -6   2   2      236.87      245.07      1.81 o 
  -5   2   2      122.40      128.61      1.46 o 
  -4   2   2      209.50      225.53     16.27 o 
  -3   2   2      184.23      193.61      8.00 o 
  -2   2   2      679.48      749.15      6.72 o 
  -1   2   2      531.71      508.60     19.15 o 
   1   2   2      533.02      497.14     13.57 o 
   2   2   2      678.23      738.68      4.42 o 
   3   2   2      182.32      193.71      2.40 o 
   4   2   2      209.44      224.23      1.74 o 
   5   2   2      121.98      122.88      1.60 o 
   6   2   2      237.45      245.39      2.03 o 
   7   2   2       27.14       27.72      2.64 o 
   8   2   2        8.85        8.39      0.79 o 
   9   2   2       25.82       28.33      1.07 o 
  10   2   2       22.58       20.03      1.23 o 
  -9   3   2       14.04       11.28      0.85 o 
  -8   3   2       15.18       14.40      1.57 o 
  -7   3   2       37.11       36.86      1.35 o 
  -6   3   2        9.01        8.70      0.90 o 
  -5   3   2       75.47       76.16      3.99 o 
  -4   3   2       39.37       39.66      1.89 o 
  -3   3   2      258.39      205.25      8.20 o 
  -2   3   2      297.52      306.41      5.32 o 
  -1   3   2      518.11      484.77      9.12 o 
   0   3   2      248.19      274.15      1.52 o 
   1   3   2      538.53      516.03     11.55 o 
   2   3   2      296.92      307.02      1.51 o 
   3   3   2      259.68      213.19      1.41 o 
   4   3   2       39.34       40.95      2.23 o 
   5   3   2       72.69       73.23      2.75 o 
   6   3   2        8.89        7.50      0.73 o 
   7   3   2       38.00       35.91      1.25 o 
   8   3   2       15.14       14.53      0.96 o 
   9   3   2       13.87       14.69      1.47 o 
  -9   4   2        0.97        0.31      1.18 o 
  -8   4   2       20.02       18.59      1.40 o 
  -7   4   2       70.53       62.27      1.42 o 
  -6   4   2      241.17      234.22      8.12 o 
  -5   4   2        8.53        8.51      0.69 o 
  -4   4   2      487.29      482.95      8.41 o 
  -3   4   2       44.09       48.87      0.79 o 
  -2   4   2      454.85      455.65     11.46 o 
  -1   4   2      396.70      398.64     14.90 o 
   0   4   2      556.47      573.75      1.96 o 
   1   4   2      395.15      403.69      2.29 o 
   2   4   2      453.29      462.00      1.69 o 
   3   4   2       45.49       49.58      2.19 o 
   4   4   2      487.86      489.08     18.58 o 
   5   4   2        9.52        8.72      0.72 o 
   6   4   2      241.67      246.13      6.11 o 
   7   4   2       69.45       66.67      1.23 o 
   8   4   2       19.60       17.51      1.01 o 
   9   4   2        0.78        1.99      1.17 o 
  -8   5   2       16.68       16.23      1.20 o 
  -7   5   2       18.84       19.87      3.42 o 
  -6   5   2       37.86       33.08      2.50 o 
  -5   5   2      122.01      120.46      2.87 o 
  -4   5   2       10.85        8.85      1.47 o 
  -3   5   2      117.59      113.76      6.17 o 
  -2   5   2        7.98        8.28      0.80 o 
  -1   5   2      475.61      469.73     20.47 o 
   0   5   2       16.58       20.47      0.80 o 
   1   5   2      473.17      477.60     22.98 o 
   2   5   2        8.29        6.78      1.06 o 
   3   5   2      117.70      110.95      3.97 o 
   4   5   2       10.01        8.90      0.83 o 
   5   5   2      122.96      120.56      4.59 o 
   6   5   2       38.30       37.55      3.12 o 
   7   5   2       18.58       18.36      1.00 o 
   8   5   2       17.29       15.97      0.97 o 
  -8   6   2        3.03        3.26      1.68 o 
  -7   6   2       13.89       11.54      1.34 o 
  -6   6   2       44.70       48.57      3.59 o 
  -5   6   2        4.70        5.46      0.98 o 
  -4   6   2       73.32       70.39      2.69 o 
  -3   6   2        9.84        7.94      0.83 o 
  -2   6   2       44.18       47.70      1.38 o 
  -1   6   2       35.27       35.38      0.77 o 
   0   6   2       48.32       45.63      0.93 o 
   1   6   2       35.36       42.81      6.38 o 
   2   6   2       48.34       48.03      1.05 o 
   3   6   2        9.84       11.33      1.52 o 
   4   6   2       73.09       73.17      1.02 o 
   5   6   2        4.69        4.24      0.93 o 
   6   6   2       43.60       45.39      1.77 o 
   7   6   2       13.85       12.00      1.13 o 
   8   6   2        3.29        2.06      2.46 o 
  -7   7   2       11.83       14.42      1.15 o 
  -6   7   2        7.47        7.46      0.98 o 
  -5   7   2       81.24       85.98      5.12 o 
  -4   7   2        6.83        6.92      0.81 o 
  -3   7   2       67.84       67.45      1.42 o 
  -2   7   2        1.29       -0.09      0.86 o 
  -1   7   2      149.22      144.91      7.20 o 
   0   7   2        3.22        1.81      0.84 o 
   1   7   2      147.39      147.72      3.00 o 
   2   7   2        1.29        2.71      0.69 o 
   3   7   2       66.89       68.17      1.44 o 
   4   7   2        7.22        6.57      0.92 o 
   5   7   2       81.97       81.27      3.71 o 
   6   7   2        7.37        8.99      1.79 o 
   7   7   2       11.84       12.30      1.19 o 
  -6   8   2        7.76        7.18      1.51 o 
  -5   8   2        4.64        4.35      0.92 o 
  -4   8   2       28.69       29.80      1.46 o 
  -3   8   2        1.94        2.93      0.96 o 
  -2   8   2       46.07       45.72      1.45 o 
  -1   8   2        6.24        6.34      0.98 o 
   0   8   2        4.02        3.03      0.91 o 
   1   8   2        6.37        6.95      1.15 o 
   2   8   2       45.52       50.57      3.47 o 
   3   8   2        1.82        2.32      0.92 o 
   4   8   2       28.83       31.27      1.44 o 
   5   8   2        4.59        7.03      1.11 o 
   6   8   2        7.92        7.94      1.24 o 
  -4   9   2        0.21        0.29      1.78 o 
  -3   9   2       10.88       12.50      1.03 o 
  -2   9   2        2.96        3.92      1.98 o 
  -1   9   2        7.85        8.12      1.06 o 
   0   9   2        0.26        0.06      0.96 o 
   1   9   2        8.62        8.38      0.96 o 
   2   9   2        2.95        3.15      0.87 o 
   3   9   2       11.38       12.10      1.11 o 
   4   9   2        0.22       -0.52      1.31 o 
  -2  10   2       20.49       18.33      1.19 o 
  -1  10   2        0.03       -0.16      1.17 o 
   0  10   2       13.62       13.69      1.05 o 
   1  10   2        0.03        0.27      2.56 o 
   2  10   2       20.08       17.64      1.10 o 
   1   0   3      124.31      135.29      1.82 o 
   2   0   3      750.69      712.99     18.55 o 
   3   0   3      257.76      294.04      2.08 o 
   4   0   3      143.00      145.38      4.16 o 
   5   0   3      160.94      158.59      2.96 o 
   6   0   3        0.00        0.16      0.80 o 
   7   0   3      184.02      186.45      1.19 o 
   8   0   3        7.66       11.00      0.86 o 
   9   0   3       12.04       12.22      1.00 o 
  10   0   3        0.91        0.02      2.15 o 
 -10   1   3        8.76        9.87      1.20 o 
  -9   1   3       29.40       26.77      2.08 o 
  -8   1   3       17.72       20.28      1.47 o 
  -7   1   3      191.31      188.18      2.04 o 
  -6   1   3       46.55       45.87      3.02 o 
  -5   1   3      535.24      510.05      2.27 o 
  -4   1   3      107.65      109.38      1.31 o 
  -3   1   3     1487.14     1534.07      4.30 o 
  -2   1   3       41.42       41.06      1.18 o 
  -1   1   3      618.44      662.92     23.48 o 
   0   1   3        9.47        9.35      1.42 o 
   1   1   3      610.38      656.16     16.18 o 
   2   1   3       42.26       45.02      1.04 o 
   3   1   3     1506.47     1631.11     17.53 o 
   4   1   3      107.57      115.00      2.25 o 
   5   1   3      532.96      518.90     14.03 o 
   6   1   3       45.81       46.75      3.89 o 
   7   1   3      187.46      194.11      5.12 o 
   8   1   3       18.12       20.45      0.98 o 
   9   1   3       31.02       28.97      2.15 o 
  10   1   3        8.75        7.49      1.13 o 
  -9   2   3       19.92       20.80      0.93 o 
  -8   2   3       36.49       36.61      2.79 o 
  -7   2   3        6.14        7.71      1.14 o 
  -6   2   3      217.58      217.85      1.75 o 
  -5   2   3       36.88       36.18      1.20 o 
  -4   2   3      735.12      737.24      7.64 o 
  -3   2   3       30.37       34.14      0.94 o 
  -2   2   3     1776.03     1762.91      4.63 o 
  -1   2   3      331.19      325.39     14.41 o 
   0   2   3     1225.51     1170.65      3.50 o 
   1   2   3      332.95      327.94      3.32 o 
   2   2   3     1728.58     1774.97      4.65 o 
   3   2   3       29.93       34.08      1.42 o 
   4   2   3      743.47      769.78     19.57 o 
   5   2   3       38.28       38.31      0.65 o 
   6   2   3      220.62      231.66      2.82 o 
   7   2   3        6.28        5.87      0.89 o 
   8   2   3       35.91       35.30      1.00 o 
   9   2   3       19.89       20.74      1.63 o 
  -9   3   3       10.28       10.11      0.85 o 
  -8   3   3       21.86       21.24      0.84 o 
  -7   3   3        6.42        5.75      1.27 o 
  -6   3   3      148.82      143.23      1.57 o 
  -5   3   3      109.19      101.10      3.11 o 
  -4   3   3       10.79        9.11      0.83 o 
  -3   3   3       24.33       31.59      0.96 o 
  -2   3   3       53.65       57.45      2.53 o 
  -1   3   3      201.49      205.84      1.43 o 
   0   3   3      108.30       97.69      1.15 o 
   1   3   3      201.61      197.74      1.43 o 
   2   3   3       51.79       56.96      0.89 o 
   3   3   3       24.72       29.47      0.82 o 
   4   3   3        9.78       10.10      1.35 o 
   5   3   3      109.30       98.30      5.60 o 
   6   3   3      148.74      150.47      1.53 o 
   7   3   3        6.28        7.92      0.64 o 
   8   3   3       20.73       23.14      0.99 o 
   9   3   3       10.34       10.84      1.42 o 
  -9   4   3        4.26        5.05      1.54 o 
  -8   4   3       38.73       33.93      1.46 o 
  -7   4   3        3.51        3.76      0.92 o 
  -6   4   3       90.23       92.20      5.11 o 
  -5   4   3       12.13       12.59      0.90 o 
  -4   4   3      147.02      154.37      5.08 o 
  -3   4   3      154.74      158.98      8.04 o 
  -2   4   3      441.15      412.29     19.20 o 
  -1   4   3      175.32      170.65      7.87 o 
   0   4   3      541.22      516.63      8.08 o 
   1   4   3      176.13      172.79      1.51 o 
   2   4   3      446.28      410.36     11.92 o 
   3   4   3      153.67      158.30      1.09 o 
   4   4   3      144.47      146.29      1.79 o 
   5   4   3       12.88       11.97      1.13 o 
   6   4   3       88.55       90.19      4.00 o 
   7   4   3        3.78        3.68      0.89 o 
   8   4   3       39.47       44.47      2.37 o 
   9   4   3        4.31        3.52      0.98 o 
  -8   5   3       14.32       12.50      1.49 o 
  -7   5   3        9.91        8.47      1.04 o 
  -6   5   3        0.22       -0.64      0.64 o 
  -5   5   3      145.38      146.55      6.52 o 
  -4   5   3        0.18        0.34      1.51 o 
  -3   5   3      162.34      151.89      1.07 o 
  -2   5   3       50.61       50.58      0.81 o 
  -1   5   3      589.58      544.64     15.16 o 
   0   5   3       26.97       27.04      0.82 o 
   1   5   3      582.69      552.27     22.25 o 
   2   5   3       50.99       55.08      2.29 o 
   3   5   3      160.07      148.55      3.34 o 
   4   5   3        0.14        1.18      0.80 o 
   5   5   3      147.35      151.39      2.57 o 
   6   5   3        0.23        1.28      0.86 o 
   7   5   3       10.03        7.77      0.92 o 
   8   5   3       14.67       16.52      1.89 o 
  -8   6   3        2.65        2.05      1.51 o 
  -7   6   3        8.02        6.65      1.05 o 
  -6   6   3        5.51        7.21      1.06 o 
  -5   6   3       29.52       28.69      3.45 o 
  -4   6   3        5.53        6.01      0.95 o 
  -3   6   3       34.57       31.44      1.78 o 
  -2   6   3       10.06        9.92      1.25 o 
  -1   6   3       34.56       35.64      0.94 o 
   0   6   3       19.05       17.72      0.84 o 
   1   6   3       33.85       37.40      3.03 o 
   2   6   3       10.29       13.39      1.22 o 
   3   6   3       34.76       28.96      0.83 o 
   4   6   3        5.74        8.54      0.90 o 
   5   6   3       28.86       30.63      2.93 o 
   6   6   3        5.33        6.71      0.84 o 
   7   6   3        7.57        7.47      1.56 o 
   8   6   3        2.66        5.54      1.22 o 
  -7   7   3       15.37       15.15      1.50 o 
  -6   7   3        2.11        3.83      1.07 o 
  -5   7   3        5.20        5.92      0.84 o 
  -4   7   3        0.35        3.97      2.23 o 
  -3   7   3       34.28       37.36      1.35 o 
  -2   7   3       15.05       12.50      1.56 o 
  -1   7   3      132.87      130.23      1.08 o 
   0   7   3       13.81       17.24      0.88 o 
   1   7   3      134.67      134.92      4.05 o 
   2   7   3       15.19       12.72      0.76 o 
   3   7   3       34.13       34.79      1.44 o 
   4   7   3        0.41        1.28      0.96 o 
   5   7   3        4.56        6.65      0.97 o 
   6   7   3        2.25        5.20      1.29 o 
   7   7   3       15.60       17.24      1.10 o 
  -6   8   3        7.98        8.11      3.05 o 
  -5   8   3        0.19        0.99      1.04 o 
  -4   8   3       44.86       47.00      1.51 o 
  -3   8   3        4.00        4.07      1.21 o 
  -2   8   3       47.40       45.95      1.68 o 
  -1   8   3       19.74       17.16      1.52 o 
   0   8   3       52.26       56.75      1.02 o 
   1   8   3       19.80       19.54      1.64 o 
   2   8   3       47.64       44.27      2.41 o 
   3   8   3        3.97        4.33      1.09 o 
   4   8   3       44.53       48.66      1.62 o 
   5   8   3        0.22        2.51      1.02 o 
   6   8   3        8.20        8.76      2.08 o 
  -4   9   3        5.21        6.32      1.13 o 
  -3   9   3        0.17        0.24      1.10 o 
  -2   9   3        0.99        1.61      2.46 o 
  -1   9   3        1.87        2.11      1.06 o 
   0   9   3        9.30        9.97      0.90 o 
   1   9   3        1.96        3.60      0.99 o 
   2   9   3        0.91        0.97      1.37 o 
   3   9   3        0.20        0.17      0.90 o 
   4   9   3        5.15        3.04      0.97 o 
  -1  10   3        3.64        4.54      1.24 o 
   0  10   3       10.19       10.17      1.43 o 
   1  10   3        3.67        2.80      1.16 o 
   2  10   3        4.61        5.00      1.84 o 
   1   0   4      884.23      866.17      9.88 o 
   3   0   4      300.57      311.15      1.55 o 
   4   0   4     1484.68     1645.31      4.15 o 
   5   0   4       24.26       25.18      0.86 o 
   6   0   4      146.88      145.41      1.10 o 
   7   0   4        0.00        2.42      0.82 o 
   8   0   4       61.03       63.81      2.61 o 
   9   0   4        1.28        1.68      1.80 o 
  10   0   4       45.84       47.58      2.58 o 
 -10   1   4        7.75        8.71      1.21 o 
  -9   1   4        0.83        1.43      1.06 o 
  -8   1   4       13.78       14.42      2.08 o 
  -7   1   4       45.19       45.87      0.84 o 
  -6   1   4       17.98       18.39      0.62 o 
  -5   1   4       92.45      101.06      1.42 o 
  -4   1   4      157.64      154.33      1.64 o 
  -3   1   4      554.59      708.06      3.04 o 
  -2   1   4     1170.47     1173.10      4.06 o 
  -1   1   4     1665.70     1623.20      5.51 o 
   0   1   4      261.89      204.08      2.27 o 
   1   1   4     1672.11     1747.72      5.70 o 
   2   1   4     1168.40     1266.86     10.94 o 
   3   1   4      559.64      740.49      6.24 o 
   4   1   4      161.26      168.52      2.23 o 
   5   1   4       92.65      100.83      2.36 o 
   6   1   4       18.73       20.01      0.76 o 
   7   1   4       45.11       44.90      1.14 o 
   8   1   4       12.90       12.51      1.74 o 
   9   1   4        0.62        1.22      1.06 o 
  10   1   4        8.20       10.97      1.28 o 
  -9   2   4        4.98        5.12      1.00 o 
  -8   2   4       15.93       13.62      1.49 o 
  -7   2   4       27.96       28.65      1.20 o 
  -6   2   4        4.58        5.99      0.85 o 
  -5   2   4       76.27       81.39      1.33 o 
  -4   2   4      100.40      120.22      1.57 o 
  -3   2   4       79.83       93.63      4.44 o 
  -2   2   4      101.42       92.20      3.69 o 
  -1   2   4       17.37       14.10      0.92 o 
   1   2   4       17.88       15.45      0.79 o 
   2   2   4       94.24       84.77      1.14 o 
   3   2   4       77.00       93.80      1.27 o 
   4   2   4      100.25      118.89      2.49 o 
   5   2   4       76.28       82.63      0.70 o 
   6   2   4        4.68        4.35      0.62 o 
   7   2   4       28.09       27.28      2.88 o 
   8   2   4       16.21       13.71      1.00 o 
   9   2   4        4.89        5.39      1.11 o 
  -9   3   4       40.79       47.96      2.63 o 
  -8   3   4       10.63       14.07      1.27 o 
  -7   3   4       86.71       73.57      1.16 o 
  -6   3   4        4.42        4.20      0.83 o 
  -5   3   4      336.37      311.67      1.97 o 
  -4   3   4      165.36      166.82      7.17 o 
  -3   3   4     2078.41     2136.33      4.59 o 
  -2   3   4       37.83       34.32      2.46 o 
  -1   3   4     1144.18     1114.82     17.88 o 
   0   3   4      129.69      131.59      1.25 o 
   1   3   4     1148.89     1095.65     23.74 o 
   2   3   4       38.21       34.94      0.91 o 
   3   3   4     2088.74     2185.04      4.48 o 
   4   3   4      164.98      165.24      1.08 o 
   5   3   4      335.16      325.76     11.55 o 
   6   3   4        4.49        5.50      0.68 o 
   7   3   4       84.02       81.42      1.97 o 
   8   3   4       10.65       11.82      0.99 o 
   9   3   4       41.39       45.09      1.25 o 
  -9   4   4       10.51        9.44      1.25 o 
  -8   4   4        7.17        5.92      1.49 o 
  -7   4   4        6.80        5.72      0.94 o 
  -6   4   4       64.71       65.16      1.38 o 
  -5   4   4       15.10       13.25      0.87 o 
  -4   4   4       34.05       26.47      1.88 o 
  -3   4   4      128.77      130.38      4.57 o 
  -2   4   4       12.74       12.47      0.85 o 
  -1   4   4       37.34       36.05      1.33 o 
   0   4   4       70.41       63.53      1.00 o 
   1   4   4       36.55       36.47      1.01 o 
   2   4   4       10.27       10.21      0.70 o 
   3   4   4      129.51      133.80      3.44 o 
   4   4   4       35.75       29.69      1.19 o 
   5   4   4       16.13       16.51      0.86 o 
   6   4   4       65.06       65.00      0.89 o 
   7   4   4        6.83        7.79      1.07 o 
   8   4   4        7.34        6.96      0.99 o 
   9   4   4       10.54       11.00      1.15 o 
  -8   5   4        5.80        5.35      1.49 o 
  -7   5   4        8.07        6.64      1.05 o 
  -6   5   4       25.07       26.01      2.68 o 
  -5   5   4        0.28        1.81      0.68 o 
  -4   5   4       37.83       41.71      3.16 o 
  -3   5   4        1.12        2.72      0.83 o 
  -2   5   4      155.64      159.04      9.05 o 
  -1   5   4       39.00       39.81      1.06 o 
   0   5   4        9.07        6.89      0.80 o 
   1   5   4       39.55       41.19      2.67 o 
   2   5   4      156.12      162.47      4.56 o 
   3   5   4        0.73        2.46      0.83 o 
   4   5   4       37.42       40.00      0.76 o 
   5   5   4        0.44        0.57      1.45 o 
   6   5   4       25.12       25.24      0.83 o 
   7   5   4        8.46        9.86      1.27 o 
   8   5   4        5.63        6.54      0.89 o 
  -8   6   4       16.78       15.34      1.31 o 
  -7   6   4        0.09        1.46      1.40 o 
  -6   6   4       68.03       69.39      2.08 o 
  -5   6   4        4.27        5.36      0.92 o 
  -4   6   4      253.80      252.65      9.78 o 
  -3   6   4        2.10        1.35      0.80 o 
  -2   6   4      303.15      327.56      2.23 o 
  -1   6   4        9.86       10.41      0.67 o 
   0   6   4      104.69       94.20      3.46 o 
   1   6   4        9.95       11.13      1.44 o 
   2   6   4      306.16      306.56      1.73 o 
   3   6   4        2.14        2.61      0.82 o 
   4   6   4      253.40      249.95     12.51 o 
   5   6   4        4.24        4.11      0.88 o 
   6   6   4       67.38       64.01      0.97 o 
   7   6   4        0.09        0.96      1.93 o 
   8   6   4       16.56       17.27      1.01 o 
  -7   7   4        7.48        7.49      0.99 o 
  -6   7   4        2.05        2.70      1.04 o 
  -5   7   4        3.77        4.22      2.48 o 
  -4   7   4        4.59        5.68      0.88 o 
  -3   7   4       13.66       15.78      1.27 o 
  -2   7   4       17.47       16.92      0.96 o 
  -1   7   4       14.22       15.68      0.79 o 
   0   7   4        0.48       -0.19      0.79 o 
   1   7   4       13.61       14.92      0.91 o 
   2   7   4       17.42       17.17      1.39 o 
   3   7   4       13.17       14.42      0.96 o 
   4   7   4        4.93        5.13      0.78 o 
   5   7   4        4.03        6.17      0.97 o 
   6   7   4        2.08       -0.07      2.12 o 
   7   7   4        7.79        7.88      0.90 o 
  -6   8   4        2.05        3.17      1.77 o 
  -5   8   4        7.83        8.09      1.94 o 
  -4   8   4        0.88        1.14      1.40 o 
  -3   8   4        0.02        0.19      0.96 o 
  -2   8   4        0.20        1.06      0.92 o 
  -1   8   4        4.48        6.00      0.90 o 
   0   8   4        0.13        1.51      1.49 o 
   1   8   4        4.65        5.30      0.92 o 
   2   8   4        0.16        0.14      0.79 o 
   3   8   4        0.03       -1.22      1.32 o 
   4   8   4        0.96        0.92      1.03 o 
   5   8   4        7.67        7.30      0.98 o 
   6   8   4        2.12        4.68      1.24 o 
  -4   9   4        0.00       -1.01      1.01 o 
  -3   9   4       23.06       23.76      1.20 o 
  -2   9   4        7.69        6.65      1.05 o 
  -1   9   4       34.02       33.42      1.89 o 
   0   9   4        0.02       -0.35      0.87 o 
   1   9   4       34.09       33.79      1.09 o 
   2   9   4        7.72        7.86      1.09 o 
   3   9   4       22.92       23.49      1.64 o 
   4   9   4        0.00       -1.06      1.14 o 
  -1  10   4        2.51        1.57      1.17 o 
   0  10   4        4.11        1.95      1.24 o 
   1  10   4        2.47        2.50      1.24 o 
   1   0   5      740.80      740.41      7.15 o 
   2   0   5        7.70        7.24      0.84 o 
   3   0   5      159.92      184.24      1.91 o 
   4   0   5        1.63       -0.76      1.14 o 
   5   0   5       63.35       64.70      2.52 o 
   6   0   5        8.21        7.25      1.23 o 
   7   0   5       39.70       43.79      1.08 o 
   8   0   5        0.09        1.28      0.80 o 
   9   0   5        7.71        9.19      1.05 o 
  10   0   5        0.12       -1.66      1.66 o 
  -9   1   5       16.90       17.29      1.04 o 
  -8   1   5       14.59       14.07      0.94 o 
  -7   1   5      105.74      103.26      2.56 o 
  -6   1   5       34.15       30.70      0.94 o 
  -5   1   5      544.25      532.47      2.40 o 
  -4   1   5       42.91       44.57      1.25 o 
  -3   1   5      795.26      764.83      3.08 o 
  -2   1   5      420.29      430.43      2.53 o 
  -1   1   5     1106.64     1051.55      4.24 o 
   0   1   5      376.82      387.52      2.95 o 
   1   1   5     1148.91     1173.84     37.15 o 
   2   1   5      420.94      448.02      1.71 o 
   3   1   5      794.58      791.51      6.11 o 
   4   1   5       41.44       45.29      1.04 o 
   5   1   5      542.24      558.77      6.13 o 
   6   1   5       34.20       32.15      0.90 o 
   7   1   5      106.91      104.59      2.47 o 
   8   1   5       14.52       15.52      1.50 o 
   9   1   5       16.31       18.72      0.93 o 
  -9   2   5       17.15       16.82      1.80 o 
  -8   2   5       39.26       40.20      1.55 o 
  -7   2   5       41.41       37.89      1.33 o 
  -6   2   5      136.57      128.31      1.27 o 
  -5   2   5        1.91       -1.14      1.14 o 
  -4   2   5      453.67      442.34      2.08 o 
  -3   2   5        3.10        4.30      1.16 o 
  -2   2   5      929.10      890.52     45.36 o 
  -1   2   5       51.69       46.05      1.90 o 
   0   2   5      767.30      751.30      3.26 o 
   1   2   5       51.21       45.30      1.15 o 
   2   2   5      912.95      864.94      7.87 o 
   3   2   5        3.04        2.50      0.67 o 
   4   2   5      450.31      474.28      5.37 o 
   5   2   5        2.16        1.13      0.95 o 
   6   2   5      136.88      141.66      1.96 o 
   7   2   5       41.24       37.92      1.41 o 
   8   2   5       40.43       40.92      1.00 o 
   9   2   5       17.09       17.42      1.09 o 
  -9   3   5        1.42        2.73      1.15 o 
  -8   3   5       11.37       14.33      1.25 o 
  -7   3   5        1.86        1.73      1.25 o 
  -6   3   5       22.25       21.81      1.22 o 
  -5   3   5        1.32        1.03      0.85 o 
  -4   3   5       59.12       53.59      4.23 o 
  -3   3   5       33.32       37.17      3.90 o 
  -2   3   5      147.80      151.13      9.11 o 
  -1   3   5      208.58      203.75      4.17 o 
   0   3   5        3.43        3.58      0.71 o 
   1   3   5      208.64      209.22      6.66 o 
   2   3   5      150.62      149.09      1.15 o 
   3   3   5       33.41       34.73      0.90 o 
   4   3   5       59.14       56.63      1.25 o 
   5   3   5        1.40        1.73      0.87 o 
   6   3   5       20.90       23.35      1.45 o 
   7   3   5        1.95        2.32      1.21 o 
   8   3   5       11.98       12.43      0.99 o 
   9   3   5        1.36        1.47      1.05 o 
  -9   4   5        3.34        3.87      1.73 o 
  -8   4   5       27.49       28.27      1.51 o 
  -7   4   5        4.24        4.39      1.27 o 
  -6   4   5       90.70       86.79      1.16 o 
  -5   4   5        4.68        4.29      0.67 o 
  -4   4   5      145.09      144.42      6.93 o 
  -3   4   5       98.78       90.10      3.57 o 
  -2   4   5      330.54      334.47     18.21 o 
  -1   4   5      146.42      152.93      2.08 o 
   0   4   5      596.10      534.97      2.24 o 
   1   4   5      146.48      150.51      1.64 o 
   2   4   5      323.45      336.25     17.25 o 
   3   4   5       98.26       92.85      4.83 o 
   4   4   5      144.58      142.85      4.47 o 
   5   4   5        4.46        6.15      0.78 o 
   6   4   5       92.01       92.29      3.59 o 
   7   4   5        4.09        6.23      1.60 o 
   8   4   5       27.27       28.66      1.92 o 
   9   4   5        3.35        2.70      1.22 o 
  -8   5   5        6.31        8.72      1.49 o 
  -7   5   5       25.07       24.43      1.09 o 
  -6   5   5        4.02        2.70      0.87 o 
  -5   5   5       30.81       30.45      0.91 o 
  -4   5   5        6.15        5.57      1.99 o 
  -3   5   5      275.50      264.28      8.69 o 
  -2   5   5       20.51       19.15      0.74 o 
  -1   5   5      315.31      309.58      2.74 o 
   0   5   5       64.44       59.56      0.81 o 
   1   5   5      318.40      309.03     18.58 o 
   2   5   5       19.94       19.46      0.81 o 
   3   5   5      275.26      263.00      7.77 o 
   4   5   5        5.82        5.02      0.81 o 
   5   5   5       29.25       31.68      0.93 o 
   6   5   5        4.02        3.95      1.16 o 
   7   5   5       25.59       28.37      0.82 o 
   8   5   5        6.17        6.64      1.27 o 
  -8   6   5        1.88        1.11      1.33 o 
  -7   6   5        2.48        0.72      1.60 o 
  -6   6   5        2.10        5.31      2.09 o 
  -5   6   5        9.06        9.88      1.29 o 
  -4   6   5        2.93        3.62      1.32 o 
  -3   6   5       23.05       22.93      0.86 o 
  -2   6   5        2.84        3.71      1.31 o 
  -1   6   5       11.70       12.37      0.80 o 
   0   6   5       27.95       25.90      1.34 o 
   1   6   5       11.94       12.19      0.86 o 
   2   6   5        2.70        3.36      0.87 o 
   3   6   5       23.04       22.19      0.77 o 
   4   6   5        3.10        5.30      2.08 o 
   5   6   5        8.98        8.85      0.98 o 
   6   6   5        2.11        2.56      1.04 o 
   7   6   5        2.77        4.33      0.94 o 
   8   6   5        1.82        3.10      0.89 o 
  -7   7   5        8.48        9.27      1.19 o 
  -6   7   5        1.01        2.01      1.00 o 
  -5   7   5       18.26       20.76      2.20 o 
  -4   7   5        6.16        5.53      0.97 o 
  -3   7   5       20.76       20.47      1.42 o 
  -2   7   5        4.98        5.04      0.88 o 
  -1   7   5      142.23      144.99      4.35 o 
   0   7   5        1.10        1.30      1.58 o 
   1   7   5      140.15      142.10      3.03 o 
   2   7   5        4.85        5.49      0.90 o 
   3   7   5       20.25       24.23      1.31 o 
   4   7   5        6.15        5.87      1.69 o 
   5   7   5       18.88       21.15      3.32 o 
   6   7   5        0.98        1.55      1.17 o 
   7   7   5        8.35        9.93      1.18 o 
  -6   8   5        5.94        7.37      1.18 o 
  -5   8   5        1.02        1.64      0.91 o 
  -4   8   5       23.20       25.54      1.62 o 
  -3   8   5        3.61        3.98      1.79 o 
  -2   8   5       43.66       45.53      1.00 o 
  -1   8   5        4.50        5.56      0.94 o 
   0   8   5       25.72       25.49      0.82 o 
   1   8   5        4.35        4.49      1.92 o 
   2   8   5       44.63       48.29      1.49 o 
   3   8   5        3.55        3.02      1.21 o 
   4   8   5       22.97       27.01      1.60 o 
   5   8   5        0.98        0.67      1.51 o 
   6   8   5        5.82        7.64      1.65 o 
  -4   9   5        0.53        1.08      1.16 o 
  -3   9   5        0.58       -0.14      0.97 o 
  -2   9   5        1.64        1.02      1.07 o 
  -1   9   5        1.69        3.01      1.10 o 
   0   9   5        4.36        2.87      1.19 o 
   1   9   5        1.62        1.90      1.10 o 
   2   9   5        1.64       -0.09      1.53 o 
   3   9   5        0.60        1.87      1.81 o 
   4   9   5        0.56        2.14      1.68 o 
   0  10   5       12.19       13.69      1.24 o 
   1   0   6      282.86      333.61      5.20 o 
   2   0   6      367.01      362.09      7.67 o 
   3   0   6        6.86       10.62      0.84 o 
   4   0   6      246.57      224.91      1.84 o 
   5   0   6       35.50       40.42      2.27 o 
   6   0   6      294.21      281.73      2.78 o 
   7   0   6        4.69        6.18      2.17 o 
   8   0   6       12.43       10.73      1.51 o 
   9   0   6        2.64        1.82      1.88 o 
  -9   1   6       29.82       29.61      1.93 o 
  -8   1   6        2.25        1.13      1.06 o 
  -7   1   6       15.09       14.59      2.12 o 
  -6   1   6       13.39       13.09      1.20 o 
  -5   1   6        1.23        1.64      1.18 o 
  -4   1   6      200.44      203.16      1.73 o 
  -3   1   6     1277.30     1306.76      3.89 o 
  -2   1   6      106.57       97.21      1.42 o 
  -1   1   6      199.33      177.27      1.99 o 
   0   1   6        1.82        1.07      1.09 o 
   1   1   6      205.69      197.00      1.60 o 
   2   1   6      105.86      106.80      1.05 o 
   3   1   6     1281.89     1387.92     17.97 o 
   4   1   6      199.37      215.87      1.55 o 
   5   1   6        1.12        3.15      0.65 o 
   6   1   6       13.49       14.99      0.83 o 
   7   1   6       14.52       16.46      0.92 o 
   8   1   6        1.96        3.58      0.96 o 
   9   1   6       29.65       32.49      1.13 o 
  -9   2   6        4.34        2.49      1.05 o 
  -8   2   6       41.54       42.47      1.04 o 
  -7   2   6       45.44       43.11      1.38 o 
  -6   2   6        4.71        3.23      0.85 o 
  -5   2   6        6.16        5.72      0.83 o 
  -4   2   6       66.34       68.00      1.35 o 
  -3   2   6       54.92       55.78      1.38 o 
  -2   2   6      914.53      860.82      3.26 o 
  -1   2   6      189.49      210.42      1.79 o 
   0   2   6       82.82       83.75      3.45 o 
   1   2   6      189.03      228.02      6.68 o 
   2   2   6      913.70      947.99     16.81 o 
   3   2   6       55.99       60.45      0.74 o 
   4   2   6       64.21       71.52      1.62 o 
   5   2   6        6.62        6.23      0.66 o 
   6   2   6        4.58        4.68      1.06 o 
   7   2   6       46.14       50.35      2.05 o 
   8   2   6       41.62       43.22      2.81 o 
   9   2   6        4.44        6.39      1.13 o 
  -9   3   6        6.85        7.15      0.94 o 
  -8   3   6        1.79        1.75      1.35 o 
  -7   3   6       71.28       66.73      1.11 o 
  -6   3   6        1.39        2.56      1.18 o 
  -5   3   6      328.52      291.48      1.66 o 
  -4   3   6       15.84       16.69      0.92 o 
  -3   3   6      163.22      151.03      7.41 o 
  -2   3   6      272.56      281.27     11.34 o 
  -1   3   6     1133.50     1002.12      3.26 o 
   0   3   6       18.60       15.44      0.85 o 
   1   3   6     1142.53     1068.68      3.34 o 
   2   3   6      271.14      287.58      8.61 o 
   3   3   6      166.83      159.04      2.85 o 
   4   3   6       16.08       18.44      0.91 o 
   5   3   6      329.68      325.48      8.73 o 
   6   3   6        1.42        0.25      0.71 o 
   7   3   6       70.62       70.92      0.74 o 
   8   3   6        1.75        2.19      1.08 o 
   9   3   6        6.65        5.27      1.73 o 
  -9   4   6        9.14        6.36      1.79 o 
  -8   4   6       19.87       23.16      1.38 o 
  -7   4   6        0.01        0.13      1.31 o 
  -6   4   6       23.89       25.65      1.33 o 
  -5   4   6       61.25       59.28      1.29 o 
  -4   4   6      132.62      137.16     12.74 o 
  -3   4   6       20.32       16.97      1.68 o 
  -2   4   6      207.43      189.57     16.49 o 
  -1   4   6       44.03       44.81      3.07 o 
   0   4   6        0.79        1.27      0.84 o 
   1   4   6       44.99       47.04      1.01 o 
   2   4   6      208.08      207.01      8.89 o 
   3   4   6       20.24       19.84      0.91 o 
   4   4   6      131.65      136.86      4.54 o 
   5   4   6       61.26       60.92      3.19 o 
   6   4   6       24.16       24.85      0.78 o 
   7   4   6        0.00       -0.11      0.81 o 
   8   4   6       19.60       21.82      1.45 o 
   9   4   6        8.87        8.06      1.80 o 
  -8   5   6       22.35       19.84      1.22 o 
  -7   5   6        9.71       10.03      1.03 o 
  -6   5   6       19.72       19.18      1.22 o 
  -5   5   6        7.18        7.13      0.90 o 
  -4   5   6       17.35       17.38      0.84 o 
  -3   5   6       60.17       63.21      1.33 o 
  -2   5   6       22.95       23.37      1.38 o 
  -1   5   6       44.42       52.56      5.98 o 
   0   5   6        1.36        2.12      1.02 o 
   1   5   6       44.72       43.00      0.82 o 
   2   5   6       22.82       25.61      1.18 o 
   3   5   6       60.87       63.98      0.89 o 
   4   5   6       18.13       14.54      0.83 o 
   5   5   6        6.83        7.91      0.83 o 
   6   5   6       19.86       19.15      0.79 o 
   7   5   6        9.55       10.78      1.00 o 
   8   5   6       22.44       20.56      0.89 o 
  -7   6   6        3.97        4.06      1.46 o 
  -6   6   6       51.56       49.68      1.54 o 
  -5   6   6        8.28        9.55      2.13 o 
  -4   6   6      113.92      113.27      5.56 o 
  -3   6   6        3.33        1.99      0.85 o 
  -2   6   6       99.79      102.23      3.77 o 
  -1   6   6       23.36       23.15      2.70 o 
   0   6   6       97.06       95.59      1.26 o 
   1   6   6       23.20       22.45      1.28 o 
   2   6   6      100.68       95.81      1.16 o 
   3   6   6        3.33        3.51      0.84 o 
   4   6   6      115.32      114.07      4.11 o 
   5   6   6        8.32        9.08      0.95 o 
   6   6   6       51.31       51.59      2.35 o 
   7   6   6        3.95        4.79      1.13 o 
  -7   7   6        6.74        6.34      1.62 o 
  -6   7   6        2.30        1.73      1.12 o 
  -5   7   6       11.36       13.27      1.45 o 
  -4   7   6       10.67        9.25      1.79 o 
  -3   7   6       23.11       23.97      1.42 o 
  -2   7   6       10.54       10.18      0.96 o 
  -1   7   6       36.85       36.91      2.13 o 
   0   7   6        1.83        2.81      0.85 o 
   1   7   6       36.52       36.29      1.03 o 
   2   7   6       10.93       13.07      0.97 o 
   3   7   6       22.58       19.47      1.35 o 
   4   7   6       10.52        9.33      1.17 o 
   5   7   6       11.23       10.60      1.47 o 
   6   7   6        2.32        3.65      1.05 o 
   7   7   6        6.76        8.05      1.15 o 
  -5   8   6        0.87        0.59      1.17 o 
  -4   8   6        5.24        4.44      1.68 o 
  -3   8   6        1.02        1.44      0.82 o 
  -2   8   6        2.58        4.74      1.40 o 
  -1   8   6        8.43        7.41      1.17 o 
   0   8   6        3.99        6.23      2.21 o 
   1   8   6        8.29        9.40      1.11 o 
   2   8   6        2.67        3.06      0.90 o 
   3   8   6        1.07        1.42      0.81 o 
   4   8   6        5.18        8.48      1.46 o 
   5   8   6        0.97        2.69      1.18 o 
  -4   9   6        2.27        4.66      1.90 o 
  -3   9   6       15.42       15.70      2.74 o 
  -2   9   6        0.36        2.32      1.12 o 
  -1   9   6       14.62       13.42      1.87 o 
   0   9   6        0.20        1.12      1.04 o 
   1   9   6       14.44       14.54      1.08 o 
   2   9   6        0.35        0.70      1.12 o 
   3   9   6       15.49       15.13      1.03 o 
   4   9   6        2.27        0.86      1.16 o 
   1   0   7       69.28       51.90      1.68 o 
   2   0   7      119.78      110.21      4.37 o 
   3   0   7        0.30       -0.04      0.75 o 
   4   0   7        3.35        1.03      0.91 o 
   5   0   7       48.45       49.63      1.62 o 
   6   0   7        2.05        1.64      0.84 o 
   7   0   7       79.19       71.73      4.52 o 
   8   0   7        9.43       10.73      1.51 o 
   9   0   7       27.95       29.74      1.65 o 
  -9   1   7       10.00        9.96      1.79 o 
  -8   1   7        1.10        1.89      1.34 o 
  -7   1   7       81.67       83.26      3.24 o 
  -6   1   7       10.24        9.11      1.11 o 
  -5   1   7      328.12      309.16      1.77 o 
  -4   1   7       15.92       17.98      1.11 o 
  -3   1   7      530.64      532.65      2.60 o 
  -2   1   7       65.74       57.05      1.16 o 
  -1   1   7      461.37      435.17      2.80 o 
   0   1   7       63.72       51.46      1.18 o 
   1   1   7      463.78      466.82      3.39 o 
   2   1   7       66.51       61.66      0.82 o 
   3   1   7      534.58      559.37      7.04 o 
   4   1   7       15.15       18.08      0.81 o 
   5   1   7      328.13      326.83      5.40 o 
   6   1   7        9.61        8.18      0.71 o 
   7   1   7       81.22       81.82      1.05 o 
   8   1   7        1.17        4.39      0.90 o 
   9   1   7       10.02       12.04      2.17 o 
  -9   2   7        1.13        1.65      1.09 o 
  -8   2   7       35.35       35.19      1.50 o 
  -7   2   7        4.16        5.66      1.16 o 
  -6   2   7      129.37      116.53      1.25 o 
  -5   2   7        0.15        0.87      1.05 o 
  -4   2   7      263.71      235.59      1.57 o 
  -3   2   7       57.14       56.57      1.05 o 
  -2   2   7      592.79      633.66      2.77 o 
  -1   2   7       13.08       15.27      0.92 o 
   0   2   7      812.83      796.93      3.36 o 
   1   2   7       13.24       17.14      0.75 o 
   2   2   7      584.00      647.97      8.43 o 
   3   2   7       58.56       67.15      1.21 o 
   4   2   7      259.71      252.99      4.91 o 
   5   2   7        0.09       -0.44      0.58 o 
   6   2   7      132.83      134.86      2.05 o 
   7   2   7        4.38        5.75      0.86 o 
   8   2   7       35.24       35.98      3.59 o 
   9   2   7        1.13       -1.03      1.07 o 
  -9   3   7        1.19        4.44      1.99 o 
  -8   3   7       20.94       20.10      1.38 o 
  -7   3   7        1.31        0.11      1.20 o 
  -6   3   7       50.14       45.75      1.25 o 
  -5   3   7        3.96        2.60      0.83 o 
  -4   3   7       43.22       42.46      0.96 o 
  -3   3   7        1.36        1.46      1.11 o 
  -2   3   7       13.13       13.10      1.23 o 
  -1   3   7       84.65       81.70      4.22 o 
   0   3   7       88.11       99.63      1.27 o 
   1   3   7       84.73       88.87      1.49 o 
   2   3   7       13.63       13.83      0.87 o 
   3   3   7        1.36        2.40      0.82 o 
   4   3   7       41.86       42.73      0.91 o 
   5   3   7        4.03        4.28      0.59 o 
   6   3   7       50.08       48.44      0.72 o 
   7   3   7        1.38        2.51      0.78 o 
   8   3   7       20.97       18.60      0.90 o 
   9   3   7        1.21        2.96      1.21 o 
  -8   4   7       12.49       11.14      1.42 o 
  -7   4   7        2.23        2.69      1.22 o 
  -6   4   7       47.44       41.87      1.05 o 
  -5   4   7       11.73        9.90      0.85 o 
  -4   4   7      156.65      163.46      9.63 o 
  -3   4   7       27.80       26.26      1.91 o 
  -2   4   7      207.13      194.31     12.96 o 
  -1   4   7       24.09       25.37      2.25 o 
   0   4   7      279.71      273.84      4.28 o 
   1   4   7       23.97       24.76      1.18 o 
   2   4   7      206.47      193.96      6.25 o 
   3   4   7       28.08       26.68      0.87 o 
   4   4   7      154.80      163.49      5.78 o 
   5   4   7       11.19        8.62      0.70 o 
   6   4   7       47.05       46.66      1.23 o 
   7   4   7        2.39        3.25      0.68 o 
   8   4   7       12.95       11.03      0.83 o 
  -8   5   7        0.35        0.13      1.20 o 
  -7   5   7       19.09       20.36      1.44 o 
  -6   5   7        0.75        0.87      1.25 o 
  -5   5   7       52.96       53.66      4.88 o 
  -4   5   7        0.23        0.36      0.67 o 
  -3   5   7      136.80      136.76      8.28 o 
  -2   5   7        2.08        0.82      0.69 o 
  -1   5   7      283.58      280.05     11.64 o 
   0   5   7       21.19       21.57      0.89 o 
   1   5   7      280.33      280.15      8.74 o 
   2   5   7        2.08        3.56      1.16 o 
   3   5   7      135.52      131.75      5.10 o 
   4   5   7        0.17       -0.12      0.85 o 
   5   5   7       54.59       55.01      1.16 o 
   6   5   7        0.70        0.54      0.78 o 
   7   5   7       19.04       19.29      0.98 o 
   8   5   7        0.41        2.77      0.90 o 
  -7   6   7        7.69        6.60      1.62 o 
  -6   6   7        0.13        1.55      1.38 o 
  -5   6   7       21.08       19.73      0.99 o 
  -4   6   7        2.14        3.63      1.64 o 
  -3   6   7       15.30       12.73      1.22 o 
  -2   6   7       24.28       22.65      2.35 o 
  -1   6   7       17.91       19.98      0.87 o 
   0   6   7        5.16        4.90      0.85 o 
   1   6   7       17.78       18.44      0.88 o 
   2   6   7       24.75       23.88      1.16 o 
   3   6   7       15.07       19.93      1.25 o 
   4   6   7        2.02        2.92      0.85 o 
   5   6   7       21.20       22.73      4.02 o 
   6   6   7        0.11        1.45      0.96 o 
   7   6   7        7.46        7.57      0.78 o 
  -6   7   7        0.75       -0.18      1.17 o 
  -5   7   7       10.56       12.18      1.02 o 
  -4   7   7        0.40        1.44      1.33 o 
  -3   7   7       26.94       27.22      1.45 o 
  -2   7   7        1.04        1.11      0.89 o 
  -1   7   7       70.21       70.25      4.02 o 
   0   7   7        0.00       -0.34      0.85 o 
   1   7   7       70.90       72.03      0.94 o 
   2   7   7        0.97        1.48      0.93 o 
   3   7   7       26.87       28.97      1.35 o 
   4   7   7        0.36       -0.35      0.94 o 
   5   7   7        9.89       10.75      1.38 o 
   6   7   7        0.83        1.99      0.97 o 
  -5   8   7        0.30        0.99      1.13 o 
  -4   8   7       22.32       21.17      2.48 o 
  -3   8   7        2.88        3.31      0.83 o 
  -2   8   7       30.88       32.98      1.04 o 
  -1   8   7        3.05        3.95      0.92 o 
   0   8   7       31.73       30.54      1.26 o 
   1   8   7        3.04        2.95      0.93 o 
   2   8   7       30.34       29.47      1.65 o 
   3   8   7        2.75        1.72      1.09 o 
   4   8   7       22.97       22.66      1.22 o 
   5   8   7        0.28       -0.46      1.57 o 
  -3   9   7        0.72        1.56      1.24 o 
  -2   9   7        2.66        4.59      1.11 o 
  -1   9   7        0.84        1.09      1.08 o 
   0   9   7        0.01       -0.04      1.14 o 
   1   9   7        0.90        1.01      1.37 o 
   2   9   7        2.69        4.20      1.98 o 
   3   9   7        0.75        1.11      1.00 o 
   0   0   8       50.38       69.46      1.68 o 
   1   0   8       14.87       16.36      0.87 o 
   2   0   8     1403.44     1474.16     57.31 o 
   3   0   8       23.68       24.06      0.77 o 
   4   0   8      314.94      316.34      3.83 o 
   5   0   8        0.58        1.04      0.70 o 
   6   0   8        2.59        5.67      0.88 o 
   7   0   8        6.95        8.53      0.93 o 
   8   0   8       37.59       42.37      1.10 o 
   9   0   8        0.00       -0.62      1.17 o 
  -9   1   8        5.22        6.42      0.97 o 
  -8   1   8       18.87       16.84      0.94 o 
  -7   1   8      113.81      103.60      1.47 o 
  -6   1   8        7.85        7.91      1.11 o 
  -5   1   8       96.02       84.15      1.46 o 
  -4   1   8       48.67       46.30      1.01 o 
  -3   1   8       66.26       69.40      1.35 o 
  -2   1   8      152.62      160.84      1.79 o 
  -1   1   8     1290.23     1283.19      4.41 o 
   0   1   8        2.71        1.22      1.02 o 
   1   1   8     1294.37     1356.12      4.54 o 
   2   1   8      152.16      165.39      1.79 o 
   3   1   8       71.04       80.99      0.88 o 
   4   1   8       47.53       48.08      0.68 o 
   5   1   8       96.10       89.99      1.07 o 
   6   1   8        7.31        8.52      0.72 o 
   7   1   8      112.62      106.15      4.20 o 
   8   1   8       19.66       16.18      1.99 o 
   9   1   8        5.24        4.41      0.87 o 
  -9   2   8       10.14       10.49      1.50 o 
  -8   2   8        9.51        9.98      0.85 o 
  -7   2   8        5.96        9.22      1.18 o 
  -6   2   8      101.26       89.56      1.49 o 
  -5   2   8       66.23       62.56      1.35 o 
  -4   2   8       14.40       15.43      1.20 o 
  -3   2   8       61.96       61.31      1.31 o 
  -2   2   8       88.23       82.38      1.40 o 
  -1   2   8      155.62      163.24      1.73 o 
   1   2   8      154.86      175.23      6.61 o 
   2   2   8       90.22       91.20      1.39 o 
   3   2   8       63.05       67.94      0.85 o 
   4   2   8       14.06       15.04      1.18 o 
   5   2   8       67.71       67.89      2.08 o 
   6   2   8      101.29       91.71      1.02 o 
   7   2   8        5.49        5.91      0.88 o 
   8   2   8        9.65        9.59      1.14 o 
   9   2   8        9.86        8.74      1.15 o 
  -9   3   8       10.79       12.59      1.14 o 
  -8   3   8        8.79        8.43      1.38 o 
  -7   3   8        8.31       10.03      1.29 o 
  -6   3   8        2.43        1.94      0.90 o 
  -5   3   8       91.61       98.33      1.40 o 
  -4   3   8       16.60       15.10      1.09 o 
  -3   3   8      499.48      469.98      2.29 o 
  -2   3   8        1.58        2.03      0.74 o 
  -1   3   8      124.27      105.93      4.97 o 
   0   3   8       15.09       10.84      0.76 o 
   1   3   8      130.45      121.93      1.53 o 
   2   3   8        1.58        3.43      0.59 o 
   3   3   8      501.23      498.09     12.21 o 
   4   3   8       16.34       16.08      0.80 o 
   5   3   8       90.64      104.06      1.88 o 
   6   3   8        2.37        2.62      0.71 o 
   7   3   8        8.62        9.15      0.66 o 
   8   3   8        8.84       10.26      3.31 o 
   9   3   8       10.37       10.35      1.30 o 
  -8   4   8       13.97       15.34      1.64 o 
  -7   4   8       24.42       23.36      1.40 o 
  -6   4   8      101.25       99.53      1.51 o 
  -5   4   8        5.62        6.82      1.18 o 
  -4   4   8       63.53       57.29      1.03 o 
  -3   4   8        9.95       10.63      0.97 o 
  -2   4   8       90.55       91.71      5.68 o 
  -1   4   8      119.66      121.61      7.63 o 
   0   4   8      385.51      374.44     11.18 o 
   1   4   8      117.69      115.79      1.16 o 
   2   4   8       93.43       95.63      3.54 o 
   3   4   8       10.17       10.92      1.66 o 
   4   4   8       64.44       61.10      3.18 o 
   5   4   8        6.17        6.39      1.16 o 
   6   4   8      100.49      103.44      2.91 o 
   7   4   8       24.54       24.31      0.83 o 
   8   4   8       13.98       13.62      0.81 o 
  -8   5   8        1.53        2.82      1.73 o 
  -7   5   8       20.05       21.50      1.44 o 
  -6   5   8       22.82       22.59      1.25 o 
  -5   5   8       32.00       29.69      1.01 o 
  -4   5   8       12.33       13.60      0.92 o 
  -3   5   8       18.94       20.02      1.56 o 
  -2   5   8       28.55       31.00      3.95 o 
  -1   5   8      143.43      141.13      8.85 o 
   0   5   8        0.33       -0.22      0.81 o 
   1   5   8      143.81      142.42      5.65 o 
   2   5   8       29.25       35.03      1.22 o 
   3   5   8       20.15       18.27      1.38 o 
   4   5   8       12.45       11.93      0.90 o 
   5   5   8       32.34       30.75      0.95 o 
   6   5   8       22.67       23.09      0.80 o 
   7   5   8       19.83       20.40      1.81 o 
   8   5   8        1.50        2.69      0.85 o 
  -7   6   8        1.21        1.88      1.62 o 
  -6   6   8       15.33       15.27      1.33 o 
  -5   6   8        6.95        5.35      0.80 o 
  -4   6   8       76.96       75.61      6.87 o 
  -3   6   8        0.49        0.18      0.86 o 
  -2   6   8       55.12       54.76      3.78 o 
  -1   6   8       34.57       36.46      0.98 o 
   0   6   8       22.59       21.07      2.14 o 
   1   6   8       34.80       36.61      2.43 o 
   2   6   8       55.04       52.32      3.10 o 
   3   6   8        0.49        2.51      1.11 o 
   4   6   8       76.57       76.38      5.66 o 
   5   6   8        6.87        6.52      0.92 o 
   6   6   8       15.51       16.91      0.76 o 
   7   6   8        1.21        0.51      0.89 o 
  -6   7   8        2.98        1.01      1.62 o 
  -5   7   8       19.33       24.54      1.20 o 
  -4   7   8        3.82        4.84      0.95 o 
  -3   7   8       14.44       15.06      1.20 o 
  -2   7   8        9.14        9.15      1.79 o 
  -1   7   8       59.11       59.76      1.08 o 
   0   7   8        1.69        0.37      0.85 o 
   1   7   8       58.74       55.83      1.21 o 
   2   7   8        8.84        7.30      0.76 o 
   3   7   8       14.43       16.54      1.33 o 
   4   7   8        4.08        3.08      0.98 o 
   5   7   8       19.50       20.07      2.10 o 
   6   7   8        3.14        3.38      1.12 o 
  -5   8   8        5.87        6.20      1.03 o 
  -4   8   8        4.97        8.09      1.11 o 
  -3   8   8        0.27       -0.56      1.00 o 
  -2   8   8       10.25        7.75      1.90 o 
  -1   8   8        7.62        8.37      0.85 o 
   0   8   8        5.51        5.11      1.01 o 
   1   8   8        7.89        7.94      0.79 o 
   2   8   8       10.33        9.80      0.84 o 
   3   8   8        0.28        1.22      0.87 o 
   4   8   8        5.13        5.83      1.20 o 
   5   8   8        5.69        3.12      1.79 o 
  -3   9   8        8.80        8.63      1.24 o 
  -2   9   8        4.92        6.14      1.01 o 
  -1   9   8        6.30        5.62      1.20 o 
   0   9   8        0.17       -0.16      1.18 o 
   1   9   8        6.29        8.82      1.14 o 
   2   9   8        4.94        4.93      1.73 o 
   3   9   8        8.64       10.00      1.05 o 
   1   0   9      215.44      239.05      6.92 o 
   2   0   9      235.22      290.01      8.07 o 
   3   0   9       54.56       56.12      1.52 o 
   4   0   9        3.16        2.23      0.67 o 
   5   0   9       58.70       51.15      1.33 o 
   6   0   9       77.89       78.20      1.81 o 
   7   0   9       26.73       28.87      0.75 o 
   8   0   9        0.16        2.65      0.96 o 
   9   0   9        0.01       -0.23      0.91 o 
  -9   1   9       11.95       11.97      0.96 o 
  -8   1   9       10.72       10.76      2.14 o 
  -7   1   9       64.18       66.50      4.18 o 
  -6   1   9       10.64       11.67      1.25 o 
  -5   1   9      158.31      163.83      1.68 o 
  -4   1   9       72.08       65.99      1.31 o 
  -3   1   9      357.58      366.82      2.21 o 
  -2   1   9       27.92       29.17      1.27 o 
  -1   1   9      587.72      548.44     40.84 o 
   0   1   9        9.83        8.87      0.98 o 
   1   1   9      565.46      538.73     10.99 o 
   2   1   9       28.52       30.67      1.01 o 
   3   1   9      356.97      377.21      3.79 o 
   4   1   9       72.17       75.91      1.45 o 
   5   1   9      162.51      167.92      4.33 o 
   6   1   9       10.16        9.89      0.73 o 
   7   1   9       63.93       64.29      2.51 o 
   8   1   9       10.84       10.53      2.52 o 
   9   1   9       12.09       11.69      2.36 o 
  -9   2   9       20.07       22.06      1.02 o 
  -8   2   9       18.14       15.24      2.05 o 
  -7   2   9        6.72        6.93      1.22 o 
  -6   2   9       74.14       73.72      1.44 o 
  -5   2   9       28.52       25.17      0.92 o 
  -4   2   9      244.05      228.69      1.64 o 
  -3   2   9       27.97       26.90      1.20 o 
  -2   2   9      402.83      361.34      2.16 o 
  -1   2   9       23.39       30.16      0.76 o 
   0   2   9      193.41      189.33      1.88 o 
   1   2   9       22.71       31.20      0.88 o 
   2   2   9      405.60      391.71      1.99 o 
   3   2   9       27.76       28.10      0.86 o 
   4   2   9      242.07      254.52      1.17 o 
   5   2   9       29.46       28.20      0.72 o 
   6   2   9       71.65       73.67      0.98 o 
   7   2   9        6.48        7.15      0.78 o 
   8   2   9       18.85       18.10      1.04 o 
   9   2   9       20.03       20.05      1.76 o 
  -9   3   9        2.36        1.11      1.77 o 
  -8   3   9        1.26        2.69      1.57 o 
  -7   3   9        2.90        2.56      1.40 o 
  -6   3   9       35.58       33.47      1.03 o 
  -5   3   9       40.89       33.56      0.96 o 
  -4   3   9       12.51       10.25      1.20 o 
  -3   3   9        6.57        9.00      1.18 o 
  -2   3   9        3.40        2.88      0.76 o 
  -1   3   9      113.69      109.32      1.53 o 
   0   3   9      209.86      209.48      1.81 o 
   1   3   9      112.78      115.77      3.40 o 
   2   3   9        3.16        4.65      0.71 o 
   3   3   9        6.39        7.34      0.73 o 
   4   3   9       11.50       11.36      0.71 o 
   5   3   9       41.42       41.20      0.80 o 
   6   3   9       35.15       36.16      0.82 o 
   7   3   9        2.84        2.77      0.79 o 
   8   3   9        1.18        0.91      1.03 o 
   9   3   9        2.31        4.00      1.17 o 
  -8   4   9       20.40       17.09      1.53 o 
  -7   4   9        2.96        1.77      1.33 o 
  -6   4   9       47.47       46.72      1.38 o 
  -5   4   9       12.89       12.70      1.25 o 
  -4   4   9       36.98       36.34      1.16 o 
  -3   4   9       42.95       39.16      1.25 o 
  -2   4   9      203.36      200.83     16.38 o 
  -1   4   9       15.01       17.14      0.85 o 
   0   4   9      333.49      342.61      7.20 o 
   1   4   9       15.06       16.41      0.76 o 
   2   4   9      196.80      203.95      1.73 o 
   3   4   9       43.11       43.30      1.30 o 
   4   4   9       37.19       38.17      1.39 o 
   5   4   9       13.38       13.23      0.74 o 
   6   4   9       48.81       50.52      2.12 o 
   7   4   9        2.77        2.38      0.84 o 
   8   4   9       20.60       21.53      0.96 o 
  -8   5   9        6.56        7.82      1.81 o 
  -7   5   9        4.52        3.91      1.18 o 
  -6   5   9        0.27        1.94      1.22 o 
  -5   5   9       75.74       68.46      1.46 o 
  -4   5   9        9.33        8.65      1.11 o 
  -3   5   9       81.79       79.29      4.99 o 
  -2   5   9       59.66       62.31      2.86 o 
  -1   5   9      173.42      173.45      4.56 o 
   0   5   9        0.00        1.15      0.94 o 
   1   5   9      175.07      167.70      1.84 o 
   2   5   9       59.53       58.97      1.29 o 
   3   5   9       81.97       77.99      2.61 o 
   4   5   9        9.51       10.82      1.22 o 
   5   5   9       74.43       74.18      1.95 o 
   6   5   9        0.23       -0.39      0.72 o 
   7   5   9        4.46        3.66      0.90 o 
   8   5   9        6.59        6.51      1.02 o 
  -7   6   9        2.45        1.27      1.73 o 
  -6   6   9        1.55        2.53      1.07 o 
  -5   6   9       11.31        9.35      1.27 o 
  -4   6   9       10.32       11.28      0.92 o 
  -3   6   9        3.85        3.68      0.94 o 
  -2   6   9        1.21        1.29      0.84 o 
  -1   6   9        7.76        9.92      0.94 o 
   0   6   9        8.70        7.23      1.05 o 
   1   6   9        7.70        9.87      1.87 o 
   2   6   9        1.13       -0.06      0.72 o 
   3   6   9        3.48        3.50      0.87 o 
   4   6   9       10.58       10.86      1.90 o 
   5   6   9       10.69        9.43      1.11 o 
   6   6   9        1.51        3.69      1.59 o 
   7   6   9        2.56        2.25      0.95 o 
  -6   7   9        1.59        1.07      1.70 o 
  -5   7   9        2.86        4.33      1.09 o 
  -4   7   9       13.10       13.09      1.43 o 
  -3   7   9       16.41       18.15      1.05 o 
  -2   7   9       12.24       10.84      1.01 o 
  -1   7   9       56.28       59.52      2.38 o 
   0   7   9        4.11        6.58      1.31 o 
   1   7   9       56.11       57.19      0.91 o 
   2   7   9       12.26       11.69      1.64 o 
   3   7   9       15.84       17.92      1.27 o 
   4   7   9       13.34       13.11      1.01 o 
   5   7   9        3.07        5.83      0.92 o 
   6   7   9        1.62        1.84      0.99 o 
  -5   8   9        2.34        3.80      1.81 o 
  -4   8   9       25.99       25.41      1.42 o 
  -3   8   9       10.11       12.47      1.11 o 
  -2   8   9       22.05       19.65      2.41 o 
  -1   8   9        4.00        4.82      1.03 o 
   0   8   9       12.44       15.27      0.86 o 
   1   8   9        3.96        4.77      1.07 o 
   2   8   9       22.66       19.28      1.77 o 
   3   8   9       10.13        7.91      1.07 o 
   4   8   9       25.72       22.66      1.29 o 
   5   8   9        2.38        1.49      1.81 o 
  -3   9   9        0.29        1.89      2.06 o 
  -2   9   9        0.14        0.68      1.14 o 
  -1   9   9        1.16        1.38      0.97 o 
   0   9   9        0.49        2.22      1.10 o 
   1   9   9        1.18        2.10      1.20 o 
   2   9   9        0.16       -0.09      1.03 o 
   0   0  10     1420.47     1571.37      5.99 o 
   1   0  10        6.20        3.25      0.71 o 
   2   0  10      837.54      796.62     37.40 o 
   3   0  10        1.19       -0.21      0.67 o 
   4   0  10      590.87      608.51     16.40 o 
   5   0  10        4.88        5.75      1.18 o 
   6   0  10      123.09      108.36      1.45 o 
   7   0  10        8.39        7.00      0.98 o 
   8   0  10       26.32       26.30      0.83 o 
   9   0  10        0.12        1.99      1.70 o 
  -9   1  10        0.04        0.15      0.89 o 
  -8   1  10        3.60        5.60      1.98 o 
  -7   1  10        0.06        1.50      0.97 o 
  -6   1  10       33.78       32.80      1.35 o 
  -5   1  10       24.37       33.13      1.33 o 
  -4   1  10       31.05       29.72      1.29 o 
  -3   1  10       71.51       67.08      1.35 o 
  -2   1  10       67.26       64.70      1.35 o 
  -1   1  10      106.11       97.54      4.14 o 
   0   1  10      479.10      537.72      2.99 o 
   1   1  10      111.03      107.22      3.28 o 
   2   1  10       66.43       69.49      0.96 o 
   3   1  10       75.07       75.06      1.38 o 
   4   1  10       29.65       32.70      1.13 o 
   5   1  10       23.95       30.58      1.07 o 
   6   1  10       34.71       33.88      0.69 o 
   7   1  10        0.12        1.07      1.15 o 
   8   1  10        3.73        5.33      1.01 o 
   9   1  10        0.02        0.06      1.16 o 
  -9   2  10        2.28        2.76      0.99 o 
  -8   2  10        2.38        1.63      1.53 o 
  -7   2  10       14.96       10.86      1.44 o 
  -6   2  10        5.19        4.28      1.18 o 
  -5   2  10       52.90       54.69      1.35 o 
  -4   2  10       12.32       14.90      1.16 o 
  -3   2  10        6.51        6.53      1.11 o 
  -2   2  10       19.99       17.13      1.20 o 
  -1   2  10       97.82       96.40      1.02 o 
   0   2  10       26.75       14.97      1.16 o 
   1   2  10       97.11       99.30      1.34 o 
   2   2  10       18.08       16.11      0.79 o 
   3   2  10        7.02        7.94      0.71 o 
   4   2  10       12.11       13.66      0.73 o 
   5   2  10       54.03       58.08      0.74 o 
   6   2  10        4.50        5.36      0.72 o 
   7   2  10       14.43       16.07      0.77 o 
   8   2  10        2.36        2.68      0.87 o 
   9   2  10        2.06        2.10      1.15 o 
  -8   3  10        1.53        5.24      1.42 o 
  -7   3  10       66.00       61.95      1.49 o 
  -6   3  10        7.85        4.22      0.98 o 
  -5   3  10      150.99      137.70      1.33 o 
  -4   3  10       48.38       48.16      1.31 o 
  -3   3  10      580.49      563.08      2.51 o 
  -2   3  10       13.20       10.31      0.83 o 
  -1   3  10      525.03      535.57      2.51 o 
   0   3  10       50.97       55.76      1.31 o 
   1   3  10      520.64      554.29      2.34 o 
   2   3  10       13.51       11.78      0.82 o 
   3   3  10      583.38      607.01     10.75 o 
   4   3  10       47.96       49.53      0.84 o 
   5   3  10      153.00      152.91      3.86 o 
   6   3  10        7.93        6.44      0.75 o 
   7   3  10       64.95       65.00      4.24 o 
   8   3  10        1.54        3.99      1.85 o 
  -8   4  10        0.87        2.27      1.57 o 
  -7   4  10       10.65        8.08      1.14 o 
  -6   4  10        7.07        6.49      1.03 o 
  -5   4  10        4.13        5.00      1.14 o 
  -4   4  10        6.78        7.36      1.18 o 
  -3   4  10       18.76       15.10      1.20 o 
  -2   4  10        1.80        1.84      0.85 o 
  -1   4  10       21.93       21.28      1.18 o 
   0   4  10        0.22        0.37      1.18 o 
   1   4  10       22.23       20.13      0.76 o 
   2   4  10        2.55        3.27      0.90 o 
   3   4  10       18.15       21.04      1.06 o 
   4   4  10        7.59        6.89      0.76 o 
   5   4  10        4.39        4.83      0.71 o 
   6   4  10        6.53        7.87      0.77 o 
   7   4  10       11.07       10.87      0.85 o 
   8   4  10        0.85        0.17      1.63 o 
  -7   5  10        1.23        1.33      1.64 o 
  -6   5  10        2.01        2.51      1.29 o 
  -5   5  10       12.93       12.65      0.98 o 
  -4   5  10       34.10       29.91      1.25 o 
  -3   5  10        2.00        2.45      1.18 o 
  -2   5  10       13.75       14.87      1.64 o 
  -1   5  10       30.04       30.63      1.41 o 
   0   5  10        5.64        6.20      1.39 o 
   1   5  10       32.06       32.97      0.85 o 
   2   5  10       14.16       14.46      1.14 o 
   3   5  10        2.48        1.95      0.94 o 
   4   5  10       34.27       34.93      1.15 o 
   5   5  10       12.08       12.47      0.72 o 
   6   5  10        2.04        2.55      0.74 o 
   7   5  10        1.16        2.96      1.69 o 
  -7   6  10        1.07        2.64      1.25 o 
  -6   6  10       36.37       31.16      1.53 o 
  -5   6  10        2.73        4.87      1.33 o 
  -4   6  10       79.62       74.77      1.51 o 
  -3   6  10       10.09       10.12      1.62 o 
  -2   6  10      142.73      142.72     13.27 o 
  -1   6  10       10.17       10.63      0.76 o 
   0   6  10      117.14      114.97      1.26 o 
   1   6  10       10.20       10.56      0.94 o 
   2   6  10      142.18      144.78      7.77 o 
   3   6  10       10.14       13.09      1.29 o 
   4   6  10       79.95       78.99      3.45 o 
   5   6  10        2.70        2.90      0.79 o 
   6   6  10       36.97       36.59      0.88 o 
   7   6  10        1.07        1.51      0.99 o 
  -6   7  10        2.39        3.39      1.75 o 
  -5   7  10        3.32        2.10      1.57 o 
  -4   7  10        0.54        1.35      1.64 o 
  -3   7  10        3.39        6.26      0.96 o 
  -2   7  10        8.64       10.70      1.04 o 
  -1   7  10        2.63        3.63      1.01 o 
   0   7  10        3.84        3.28      1.25 o 
   1   7  10        3.12        2.39      0.94 o 
   2   7  10        8.54        9.09      0.85 o 
   3   7  10        3.49        3.40      0.81 o 
   4   7  10        0.65       -0.20      1.33 o 
   5   7  10        2.93        2.60      0.95 o 
   6   7  10        2.40        0.82      1.00 o 
  -4   8  10        0.57        0.53      1.23 o 
  -3   8  10        3.31        4.13      0.96 o 
  -2   8  10        4.55        4.74      0.91 o 
  -1   8  10        0.31        0.33      1.10 o 
   0   8  10        0.19        0.06      1.03 o 
   1   8  10        0.34        1.33      1.02 o 
   2   8  10        4.82        6.99      1.08 o 
   3   8  10        3.37        5.24      2.08 o 
   4   8  10        0.50        2.25      2.26 o 
  -2   9  10        0.84        1.47      1.35 o 
  -1   9  10       24.18       25.33      2.73 o 
   0   9  10        0.24       -1.47      1.65 o 
   1   9  10       23.86       21.19      1.28 o 
   2   9  10        0.85        2.06      1.27 o 
   1   0  11       39.82       36.48      0.88 o 
   2   0  11      124.45      117.62      6.14 o 
   3   0  11       12.94       11.78      0.86 o 
   4   0  11        0.22        1.52      1.32 o 
   5   0  11        0.03        0.52      1.25 o 
   6   0  11       13.72       13.89      1.87 o 
   7   0  11       14.89       14.02      0.96 o 
   8   0  11        0.71       -0.67      0.90 o 
   9   0  11       13.22       14.53      1.74 o 
  -9   1  11       24.61       24.66      0.97 o 
  -8   1  11        2.14        2.25      2.45 o 
  -7   1  11       32.99       33.37      1.08 o 
  -6   1  11       35.73       33.06      1.05 o 
  -5   1  11      139.22      132.35      1.68 o 
  -4   1  11       34.66       35.86      1.40 o 
  -3   1  11      193.90      186.80      1.86 o 
  -2   1  11       23.36       22.57      1.22 o 
  -1   1  11      228.75      212.34      9.73 o 
   0   1  11       32.08       34.36      1.67 o 
   1   1  11      232.66      225.07      5.12 o 
   2   1  11       23.50       24.67      1.44 o 
   3   1  11      187.09      186.78      3.34 o 
   4   1  11       33.90       36.24      0.78 o 
   5   1  11      141.09      145.24      2.35 o 
   6   1  11       35.76       34.68      0.73 o 
   7   1  11       34.40       32.87      2.28 o 
   8   1  11        2.02        2.35      1.08 o 
   9   1  11       23.57       24.70      1.20 o 
  -8   2  11       15.08       16.18      1.10 o 
  -7   2  11        4.32        2.16      1.40 o 
  -6   2  11       56.75       57.93      1.35 o 
  -5   2  11       12.18        9.70      0.92 o 
  -4   2  11       81.13       87.45      1.55 o 
  -3   2  11       10.31        9.33      1.18 o 
  -2   2  11      146.49      133.31      1.57 o 
  -1   2  11       17.70       19.53      1.22 o 
   0   2  11      387.87      382.45      2.36 o 
   1   2  11       18.37       22.27      1.22 o 
   2   2  11      148.96      145.37      1.20 o 
   3   2  11       10.84       10.61      0.78 o 
   4   2  11       79.21       90.03      1.10 o 
   5   2  11       11.86       13.13      0.75 o 
   6   2  11       56.01       59.92      1.83 o 
   7   2  11        4.33        5.37      0.78 o 
   8   2  11       15.69       14.57      2.14 o 
  -8   3  11       18.25       18.05      1.22 o 
  -7   3  11        7.43        5.31      1.38 o 
  -6   3  11        0.50        1.44      0.96 o 
  -5   3  11       23.87       22.37      1.27 o 
  -4   3  11       37.00       37.23      1.22 o 
  -3   3  11       30.44       25.65      0.98 o 
  -2   3  11       72.51       68.06      1.33 o 
  -1   3  11       18.45       19.42      1.11 o 
   0   3  11       14.18       14.40      1.11 o 
   1   3  11       18.36       16.69      0.92 o 
   2   3  11       73.35       72.01      3.31 o 
   3   3  11       30.37       29.50      0.78 o 
   4   3  11       36.35       38.90      1.31 o 
   5   3  11       23.72       24.53      0.82 o 
   6   3  11        0.35        0.29      0.76 o 
   7   3  11        7.55        5.58      0.97 o 
   8   3  11       18.84       18.22      0.83 o 
  -8   4  11        9.83       13.24      1.75 o 
  -7   4  11        2.94        2.21      1.57 o 
  -6   4  11       19.79       20.67      1.31 o 
  -5   4  11        9.71        5.81      0.98 o 
  -4   4  11       80.63       77.94      1.49 o 
  -3   4  11        0.44       -0.39      1.14 o 
  -2   4  11      178.24      174.66      2.32 o 
  -1   4  11        7.09        6.29      1.20 o 
   0   4  11       67.91       67.45      1.40 o 
   1   4  11        7.01        9.82      1.37 o 
   2   4  11      173.54      183.35      5.08 o 
   3   4  11        0.40       -0.58      1.24 o 
   4   4  11       80.73       86.91      2.74 o 
   5   4  11        9.47       10.76      0.92 o 
   6   4  11       21.01       19.88      0.84 o 
   7   4  11        2.85        2.92      0.90 o 
   8   4  11        9.53        8.94      1.03 o 
  -7   5  11       13.02       10.05      1.29 o 
  -6   5  11        2.48        1.44      1.53 o 
  -5   5  11       10.77       10.18      1.40 o 
  -4   5  11        1.71        1.35      1.14 o 
  -3   5  11       87.34       79.40      1.42 o 
  -2   5  11        7.18        6.51      0.85 o 
  -1   5  11       82.82       83.08      1.38 o 
   0   5  11       11.51       11.72      1.38 o 
   1   5  11       84.82       84.14      1.04 o 
   2   5  11        7.22        7.67      0.95 o 
   3   5  11       88.05       90.82      5.81 o 
   4   5  11        1.66        1.87      0.92 o 
   5   5  11        9.63       12.57      1.25 o 
   6   5  11        2.38        0.92      1.11 o 
   7   5  11       13.08       12.56      0.96 o 
  -6   6  11        4.07        5.38      1.64 o 
  -5   6  11        4.45        3.93      1.38 o 
  -4   6  11        7.40       11.10      1.29 o 
  -3   6  11       15.62       16.54      1.35 o 
  -2   6  11        3.29        3.44      1.02 o 
  -1   6  11       39.46       39.97      1.76 o 
   0   6  11        0.19        0.02      1.03 o 
   1   6  11       39.69       38.22      1.13 o 
   2   6  11        3.18        2.58      0.96 o 
   3   6  11       15.29       16.15      1.27 o 
   4   6  11        7.36        7.05      2.05 o 
   5   6  11        4.51        4.16      0.89 o 
   6   6  11        4.14        4.01      0.84 o 
  -5   7  11       13.72       11.95      1.55 o 
  -4   7  11        3.80        3.19      1.53 o 
  -3   7  11       16.63       17.43      2.57 o 
  -2   7  11        7.14        6.07      1.03 o 
  -1   7  11       40.04       43.66      1.63 o 
   0   7  11       10.95       12.09      1.08 o 
   1   7  11       38.79       41.81      1.15 o 
   2   7  11        7.15        9.03      1.76 o 
   3   7  11       16.34       16.65      1.10 o 
   4   7  11        3.82        3.98      1.53 o 
   5   7  11       14.11       12.82      2.19 o 
  -4   8  11        3.02        3.06      1.60 o 
  -3   8  11        0.70       -0.16      1.20 o 
  -2   8  11       15.07       13.64      2.00 o 
  -1   8  11        3.55        5.34      1.19 o 
   0   8  11       13.77       14.66      1.21 o 
   1   8  11        3.48        3.07      0.95 o 
   2   8  11       15.64       16.73      1.23 o 
   3   8  11        0.73        1.39      0.97 o 
   4   8  11        3.04        4.51      1.32 o 
  -1   9  11        1.15        2.29      1.35 o 
   0   9  11       14.45       15.27      1.30 o 
   1   9  11        1.11        2.76      1.39 o 
   0   0  12      697.42      706.97      3.93 o 
   1   0  12        4.20        4.65      1.00 o 
   2   0  12       16.43       21.65      2.21 o 
   3   0  12      135.82      127.50      5.00 o 
   4   0  12       38.12       41.72      1.28 o 
   5   0  12       17.21       14.77      1.22 o 
   6   0  12       60.70       62.52      1.03 o 
   7   0  12        0.41        0.65      0.92 o 
   8   0  12       16.54       15.58      1.04 o 
  -8   1  12        3.30        3.77      1.08 o 
  -7   1  12        6.87        5.75      0.97 o 
  -6   1  12        7.57        5.72      1.22 o 
  -5   1  12       39.81       37.23      1.31 o 
  -4   1  12       37.79       35.38      1.03 o 
  -3   1  12      969.94      877.14      3.12 o 
  -2   1  12        1.76        2.01      1.16 o 
  -1   1  12       22.82       22.81      0.99 o 
   0   1  12        0.58       -0.22      0.98 o 
   1   1  12       23.34       22.63      1.07 o 
   2   1  12        1.95        2.36      0.82 o 
   3   1  12      969.95      994.92     27.40 o 
   4   1  12       37.12       41.41      1.69 o 
   5   1  12       39.95       38.73      0.83 o 
   6   1  12        7.15        7.70      0.66 o 
   7   1  12        6.54        6.91      1.01 o 
   8   1  12        3.47        3.49      1.73 o 
  -8   2  12        1.85        1.60      0.97 o 
  -7   2  12        6.33        5.48      1.35 o 
  -6   2  12        3.61        2.10      1.35 o 
  -5   2  12        0.90       -0.11      1.20 o 
  -4   2  12      358.37      350.68      2.19 o 
  -3   2  12      114.56      101.34      1.31 o 
  -2   2  12      307.54      268.17      1.84 o 
  -1   2  12       35.82       34.70      1.27 o 
   0   2  12        6.89        9.64      1.09 o 
   1   2  12       35.49       38.09      1.31 o 
   2   2  12      309.30      296.82      1.68 o 
   3   2  12      115.87      113.19      1.07 o 
   4   2  12      357.91      372.94      3.96 o 
   5   2  12        0.98        1.64      0.75 o 
   6   2  12        3.89        3.78      1.11 o 
   7   2  12        6.42        5.81      0.85 o 
   8   2  12        1.89        5.75      1.56 o 
  -8   3  12        0.14       -1.20      1.20 o 
  -7   3  12       22.97       23.16      1.42 o 
  -6   3  12        0.59        1.42      1.27 o 
  -5   3  12       24.99       26.13      1.40 o 
  -4   3  12       27.63       23.40      0.98 o 
  -3   3  12       29.36       29.48      1.29 o 
  -2   3  12      110.61      100.74      1.10 o 
  -1   3  12      187.09      176.38      1.81 o 
   0   3  12        4.35        5.81      1.22 o 
   1   3  12      191.20      198.07      1.86 o 
   2   3  12      109.70      107.86      1.18 o 
   3   3  12       29.92       28.75      0.87 o 
   4   3  12       27.99       28.07      0.84 o 
   5   3  12       24.30       28.71      1.05 o 
   6   3  12        0.58        0.97      0.79 o 
   7   3  12       23.19       22.90      0.94 o 
   8   3  12        0.13        0.92      0.86 o 
  -7   4  12        4.11        4.30      1.55 o 
  -6   4  12       15.35       11.86      1.53 o 
  -5   4  12       41.38       38.15      1.11 o 
  -4   4  12      173.44      169.89      1.77 o 
  -3   4  12        4.62        5.59      1.14 o 
  -2   4  12      183.43      162.02      1.44 o 
  -1   4  12       17.58       18.00      1.25 o 
   0   4  12        8.74        9.50      0.85 o 
   1   4  12       18.36       19.23      1.27 o 
   2   4  12      185.03      175.48      3.79 o 
   3   4  12        4.83        5.36      0.77 o 
   4   4  12      172.01      181.64      4.64 o 
   5   4  12       40.96       41.19      0.92 o 
   6   4  12       15.59       15.94      1.31 o 
   7   4  12        4.17        3.51      0.94 o 
  -7   5  12        4.16        3.80      1.70 o 
  -6   5  12        1.44        3.15      1.14 o 
  -5   5  12       33.09       35.40      1.40 o 
  -4   5  12       18.55       21.41      1.40 o 
  -3   5  12      118.24      116.79      1.57 o 
  -2   5  12       75.76       65.53      1.18 o 
  -1   5  12       25.46       28.36      1.31 o 
   0   5  12        0.86        0.81      1.20 o 
   1   5  12       25.51       27.16      0.98 o 
   2   5  12       75.25       78.19      2.59 o 
   3   5  12      118.94      135.78      1.38 o 
   4   5  12       19.20       21.03      1.18 o 
   5   5  12       33.39       34.34      2.19 o 
   6   5  12        1.44        0.68      0.92 o 
   7   5  12        4.00        4.64      1.03 o 
  -6   6  12        7.03        7.78      1.27 o 
  -5   6  12       12.36       12.50      1.42 o 
  -4   6  12        3.15        1.79      1.31 o 
  -3   6  12        4.96        3.54      0.96 o 
  -2   6  12        6.84        7.15      0.94 o 
  -1   6  12       12.61       13.29      1.35 o 
   0   6  12       35.98       35.64      1.31 o 
   1   6  12       12.47       12.94      1.15 o 
   2   6  12        5.78        5.42      0.75 o 
   3   6  12        4.90        5.82      1.07 o 
   4   6  12        3.84        4.17      1.05 o 
   5   6  12       12.44       12.53      0.98 o 
   6   6  12        6.92        6.96      1.04 o 
  -5   7  12       17.12       14.31      1.31 o 
  -4   7  12        7.94        6.69      1.49 o 
  -3   7  12       27.44       24.63      1.46 o 
  -2   7  12       16.27       19.29      1.07 o 
  -1   7  12       26.61       24.80      2.69 o 
   0   7  12        6.67        7.97      1.17 o 
   1   7  12       26.69       28.16      1.16 o 
   2   7  12       16.81       18.47      1.08 o 
   3   7  12       27.33       26.26      1.40 o 
   4   7  12        7.67        7.25      1.03 o 
   5   7  12       17.07       17.33      1.31 o 
  -3   8  12        3.34        4.48      1.75 o 
  -2   8  12       12.48       13.53      1.30 o 
  -1   8  12       11.23       14.44      1.38 o 
   0   8  12        3.79        3.87      1.27 o 
   1   8  12       11.01       11.41      1.33 o 
   2   8  12       12.66       13.48      1.06 o 
   3   8  12        3.25        3.26      1.23 o 
   1   0  13       25.37       23.47      1.29 o 
   2   0  13        0.50       -0.36      0.86 o 
   3   0  13       54.53       56.79      3.15 o 
   4   0  13        3.95        5.60      0.84 o 
   5   0  13        1.65        2.19      1.27 o 
   6   0  13        0.52        1.68      0.80 o 
   7   0  13        0.01        1.05      0.97 o 
   8   0  13        3.02        3.50      1.17 o 
  -8   1  13        2.42        4.05      1.12 o 
  -7   1  13       18.92       19.56      0.89 o 
  -6   1  13       14.26       13.39      1.38 o 
  -5   1  13       44.38       47.96      1.40 o 
  -4   1  13       66.21       61.38      1.44 o 
  -3   1  13      158.32      150.44      1.77 o 
  -2   1  13      167.14      156.67      1.77 o 
  -1   1  13       76.19       75.52      5.10 o 
   0   1  13        1.70        0.85      0.95 o 
   1   1  13       74.46       74.91      1.31 o 
   2   1  13      166.28      167.62      7.77 o 
   3   1  13      161.36      165.21      5.51 o 
   4   1  13       66.46       66.97      0.84 o 
   5   1  13       43.33       47.66      1.10 o 
   6   1  13       14.21       14.10      0.98 o 
   7   1  13       18.32       18.69      1.03 o 
   8   1  13        2.49        0.52      1.13 o 
  -8   2  13       21.30       22.52      2.46 o 
  -7   2  13        7.49        8.52      1.35 o 
  -6   2  13       19.83       22.27      1.29 o 
  -5   2  13       23.48       19.12      1.27 o 
  -4   2  13       34.18       33.39      1.27 o 
  -3   2  13       19.42       21.83      1.20 o 
  -2   2  13      185.46      175.74      2.58 o 
  -1   2  13       28.97       30.39      1.27 o 
   0   2  13      154.25      145.35      1.73 o 
   1   2  13       29.73       33.43      1.25 o 
   2   2  13      181.11      186.72      7.15 o 
   3   2  13       20.06       21.25      0.75 o 
   4   2  13       34.56       34.17      1.23 o 
   5   2  13       23.32       21.86      0.84 o 
   6   2  13       20.53       20.90      0.81 o 
   7   2  13        7.43        9.82      0.89 o 
   8   2  13       21.19       20.46      1.19 o 
  -8   3  13       12.43       12.30      1.33 o 
  -7   3  13        1.53        1.86      1.40 o 
  -6   3  13        0.10       -0.52      1.38 o 
  -5   3  13        3.36        6.25      1.25 o 
  -4   3  13        1.34        2.91      1.20 o 
  -3   3  13       44.41       39.92      1.35 o 
  -2   3  13      101.41       96.15      5.15 o 
  -1   3  13       14.19       14.20      1.22 o 
   0   3  13       26.84       32.78      1.29 o 
   1   3  13       14.30       15.27      1.22 o 
   2   3  13       99.91      102.43      1.18 o 
   3   3  13       44.20       43.66      1.57 o 
   4   3  13        1.50        2.61      0.81 o 
   5   3  13        3.42        3.95      0.71 o 
   6   3  13        0.16        0.29      1.25 o 
   7   3  13        1.61        2.29      0.89 o 
   8   3  13       12.08       12.26      1.33 o 
  -7   4  13        0.68       -0.28      1.62 o 
  -6   4  13       16.86       14.22      1.53 o 
  -5   4  13       16.14       13.94      1.07 o 
  -4   4  13       60.29       59.76      1.53 o 
  -3   4  13        0.67        1.29      1.16 o 
  -2   4  13       31.90       29.89      1.35 o 
  -1   4  13       24.31       19.40      1.29 o 
   0   4  13       40.65       46.13      1.35 o 
   1   4  13       24.39       23.23      0.96 o 
   2   4  13       33.09       32.77      0.95 o 
   3   4  13        0.72        1.46      0.97 o 
   4   4  13       59.63       66.93      2.56 o 
   5   4  13       16.17       14.66      0.78 o 
   6   4  13       16.55       17.43      0.95 o 
   7   4  13        0.72        2.72      1.11 o 
  -6   5  13        5.27        6.64      1.57 o 
  -5   5  13       21.20       15.30      1.07 o 
  -4   5  13        2.74        0.26      1.25 o 
  -3   5  13        4.21        6.69      1.35 o 
  -2   5  13       32.28       28.80      1.31 o 
  -1   5  13      134.41      137.70      1.60 o 
   0   5  13       14.64       16.17      0.96 o 
   1   5  13      132.86      132.28      1.57 o 
   2   5  13       32.75       30.89      1.10 o 
   3   5  13        3.54        4.08      1.06 o 
   4   5  13        2.62        3.33      0.80 o 
   5   5  13       21.75       18.71      0.85 o 
   6   5  13        5.18        6.88      0.96 o 
   7   5  13       14.60       15.45      1.20 o 
  -6   6  13        0.84        2.80      1.75 o 
  -5   6  13        0.11       -0.98      1.62 o 
  -4   6  13        5.44        5.69      0.85 o 
  -3   6  13        3.42        2.12      1.33 o 
  -2   6  13       11.62       11.23      1.38 o 
  -1   6  13       15.01       13.72      1.05 o 
   0   6  13        7.23        8.13      0.98 o 
   1   6  13       14.39       14.01      1.40 o 
   2   6  13       11.77       11.69      0.98 o 
   3   6  13        3.33        3.52      0.88 o 
   4   6  13        5.35        5.72      1.10 o 
   5   6  13        0.15       -0.89      1.02 o 
   6   6  13        0.82        0.76      1.09 o 
  -5   7  13        6.09        6.40      1.27 o 
  -4   7  13        0.72        1.53      1.46 o 
  -3   7  13       26.14       22.29      1.49 o 
  -2   7  13        4.93        4.98      1.53 o 
  -1   7  13        4.66        3.74      1.49 o 
   0   7  13        4.16        2.08      1.49 o 
   1   7  13        5.24        3.99      1.95 o 
   2   7  13        5.00        5.36      0.89 o 
   3   7  13       26.19       26.14      1.14 o 
   4   7  13        0.75        1.51      1.28 o 
   5   7  13        5.87        7.85      1.10 o 
  -3   8  13        0.89        0.92      1.60 o 
  -2   8  13        6.73        7.47      1.75 o 
  -1   8  13       11.96       13.53      1.55 o 
   0   8  13       28.55       26.66      1.75 o 
   1   8  13       12.09       10.83      1.45 o 
   2   8  13        6.57        8.10      1.32 o 
   3   8  13        0.87        0.81      0.99 o 
   0   0  14      308.47      294.04      2.84 o 
   1   0  14       41.35       43.82      2.56 o 
   2   0  14      333.90      340.51     16.42 o 
   3   0  14       92.43       93.52      4.56 o 
   4   0  14      156.02      157.72     10.95 o 
   5   0  14        3.30        3.61      1.29 o 
   6   0  14       32.98       36.55      2.64 o 
   7   0  14        0.14        0.33      1.04 o 
   8   0  14       26.11       27.00      1.17 o 
  -8   1  14        2.15        3.19      1.16 o 
  -7   1  14        1.21        2.48      1.03 o 
  -6   1  14        8.33       11.14      1.40 o 
  -5   1  14       19.11       18.35      1.40 o 
  -4   1  14       18.77       20.60      1.33 o 
  -3   1  14       21.83       19.23      1.22 o 
  -2   1  14       13.92       12.93      0.89 o 
  -1   1  14        7.88        7.17      1.31 o 
   0   1  14        3.93        3.38      1.03 o 
   1   1  14        9.06        9.73      1.17 o 
   2   1  14       13.95       13.65      0.74 o 
   3   1  14       22.73       22.93      0.85 o 
   4   1  14       19.35       21.19      0.83 o 
   5   1  14       19.03       20.87      1.06 o 
   6   1  14        8.39       10.23      0.95 o 
   7   1  14        1.33        3.65      1.02 o 
   8   1  14        2.04        2.23      1.93 o 
  -8   2  14        2.00        3.36      1.07 o 
  -7   2  14        1.89        0.96      1.57 o 
  -6   2  14        3.89        4.83      1.46 o 
  -5   2  14       11.61       11.30      0.96 o 
  -4   2  14        4.67        4.74      0.90 o 
  -3   2  14       57.17       53.95      1.40 o 
  -2   2  14       17.50       15.52      0.88 o 
  -1   2  14        0.87        2.51      1.16 o 
   0   2  14        0.24        1.92      1.11 o 
   1   2  14        0.92        3.04      1.20 o 
   2   2  14       16.10       14.79      1.05 o 
   3   2  14       56.27       54.60      1.94 o 
   4   2  14        5.30        6.95      0.72 o 
   5   2  14       11.87       10.87      0.72 o 
   6   2  14        3.62        3.65      0.89 o 
   7   2  14        2.00        1.97      0.88 o 
   8   2  14        1.84       -1.11      1.31 o 
  -7   3  14       32.93       33.91      1.73 o 
  -6   3  14        1.93        4.81      1.33 o 
  -5   3  14       36.05       31.99      1.33 o 
  -4   3  14       15.17       11.76      1.22 o 
  -3   3  14      198.26      187.65      1.57 o 
  -2   3  14        3.35        5.35      1.22 o 
  -1   3  14      174.59      160.82      1.68 o 
   0   3  14       16.34       12.74      1.25 o 
   1   3  14      174.30      172.62      1.79 o 
   2   3  14        3.48        2.86      1.10 o 
   3   3  14      199.65      204.35      1.55 o 
   4   3  14       14.99       13.93      0.88 o 
   5   3  14       36.08       37.36      1.70 o 
   6   3  14        1.98        0.96      0.77 o 
   7   3  14       32.62       36.73      0.93 o 
  -7   4  14        4.59        2.47      1.55 o 
  -6   4  14        0.70       -0.11      1.53 o 
  -5   4  14        9.86       10.34      1.05 o 
  -4   4  14       16.21       16.69      1.40 o 
  -3   4  14       40.04       38.12      0.93 o 
  -2   4  14       11.62       10.68      1.29 o 
  -1   4  14        0.56        1.44      1.20 o 
   0   4  14        0.26        2.23      1.18 o 
   1   4  14        0.45        1.88      1.22 o 
   2   4  14       10.60       15.25      1.18 o 
   3   4  14       40.50       40.06      1.62 o 
   4   4  14       17.26       16.36      0.93 o 
   5   4  14       10.17        9.37      0.89 o 
   6   4  14        0.62       -0.12      0.81 o 
   7   4  14        4.46        4.96      0.96 o 
  -6   5  14        1.51        3.23      1.60 o 
  -5   5  14        0.27        0.85      1.49 o 
  -4   5  14       10.25        8.81      1.33 o 
  -3   5  14        0.70        3.58      1.35 o 
  -2   5  14        2.64        2.97      1.22 o 
  -1   5  14        0.56        2.38      0.92 o 
   0   5  14       15.25       13.74      1.33 o 
   1   5  14        0.59       -0.85      1.33 o 
   2   5  14        2.62        0.24      1.35 o 
   3   5  14        0.60        0.90      1.05 o 
   4   5  14        9.89       11.34      1.09 o 
   5   5  14        0.29        0.43      1.20 o 
   6   5  14        1.65        1.18      0.87 o 
  -5   6  14        1.01        1.25      1.51 o 
  -4   6  14       29.33       28.21      1.46 o 
  -3   6  14        0.93       -0.76      1.49 o 
  -2   6  14       61.79       56.79      1.60 o 
  -1   6  14        0.25        0.33      1.38 o 
   0   6  14       51.20       51.74      1.49 o 
   1   6  14        0.28       -0.09      1.40 o 
   2   6  14       63.00       67.08      1.53 o 
   3   6  14        0.92        0.42      0.85 o 
   4   6  14       28.81       31.18      1.02 o 
   5   6  14        1.00        0.75      1.20 o 
  -4   7  14        7.06        5.66      1.73 o 
  -3   7  14        0.81        1.01      1.42 o 
  -2   7  14        8.10        6.73      1.14 o 
  -1   7  14        2.81        5.20      1.53 o 
   0   7  14        0.27        2.64      1.38 o 
   1   7  14        2.50        5.59      1.40 o 
   2   7  14        8.11        6.61      1.10 o 
   3   7  14        0.67        1.68      1.11 o 
   4   7  14        7.26        6.34      0.96 o 
  -2   8  14        2.74        1.07      1.60 o 
  -1   8  14        1.02        0.26      1.22 o 
   0   8  14        0.13        0.92      1.70 o 
   1   8  14        1.02       -1.16      1.73 o 
   2   8  14        2.58        2.60      1.39 o 
   1   0  15        8.03        6.56      0.92 o 
   2   0  15        0.52        1.32      0.77 o 
   3   0  15        0.70        0.98      0.89 o 
   4   0  15        2.34        2.49      0.92 o 
   5   0  15        1.22        0.59      0.92 o 
   6   0  15        1.34        1.57      1.03 o 
   7   0  15        8.92       10.77      1.13 o 
  -7   1  15       10.45       10.26      1.15 o 
  -6   1  15        1.61        2.64      1.44 o 
  -5   1  15       28.91       29.19      1.35 o 
  -4   1  15        4.25        4.35      1.31 o 
  -3   1  15       28.21       26.68      1.35 o 
  -2   1  15       18.69       16.78      1.05 o 
  -1   1  15       74.42       70.73      1.60 o 
   0   1  15        1.08        1.13      1.18 o 
   1   1  15       74.97       72.85      1.42 o 
   2   1  15       18.92       16.50      0.80 o 
   3   1  15       28.79       32.98      1.66 o 
   4   1  15        4.06        2.79      0.82 o 
   5   1  15       28.59       31.80      0.85 o 
   6   1  15        1.55        2.08      1.03 o 
   7   1  15       10.37        9.42      1.09 o 
  -7   2  15        0.69       -0.42      1.22 o 
  -6   2  15       23.96       23.03      1.53 o 
  -5   2  15        0.98        1.20      1.25 o 
  -4   2  15       35.17       30.74      1.33 o 
  -3   2  15        6.23        5.68      1.27 o 
  -2   2  15       31.93       30.39      1.35 o 
  -1   2  15        1.30        0.68      1.22 o 
   0   2  15       86.81       88.82      1.57 o 
   1   2  15        1.43        3.39      1.25 o 
   2   2  15       30.96       32.27      2.29 o 
   3   2  15        6.04        4.81      0.86 o 
   4   2  15       34.33       35.69      1.64 o 
   5   2  15        0.90        2.09      0.83 o 
   6   2  15       24.63       25.55      0.92 o 
   7   2  15        0.75        0.55      1.20 o 
  -7   3  15        0.34        2.14      1.70 o 
  -6   3  15        3.04        8.35      1.42 o 
  -5   3  15        1.28        1.18      1.44 o 
  -4   3  15        5.91        5.20      1.29 o 
  -3   3  15        5.50        5.00      0.93 o 
  -2   3  15        9.06        7.80      1.29 o 
  -1   3  15        4.72        6.60      1.27 o 
   0   3  15        9.20        9.81      1.25 o 
   1   3  15        4.69        4.48      1.27 o 
   2   3  15        9.38        9.99      1.25 o 
   3   3  15        5.61        5.82      1.04 o 
   4   3  15        5.89        5.14      0.87 o 
   5   3  15        1.22        0.95      0.86 o 
   6   3  15        3.01        4.06      0.97 o 
   7   3  15        0.32        2.44      1.07 o 
  -6   4  15        5.64        7.98      1.64 o 
  -5   4  15        2.70        3.58      1.35 o 
  -4   4  15       11.94       11.38      1.40 o 
  -3   4  15        1.80        2.23      0.94 o 
  -2   4  15       52.03       55.61      1.40 o 
  -1   4  15        1.43        3.12      1.16 o 
   0   4  15       22.72       24.56      1.33 o 
   1   4  15        1.41        1.33      1.16 o 
   2   4  15       52.05       57.07      1.46 o 
   3   4  15        1.77        2.22      1.07 o 
   4   4  15       12.02       14.03      1.45 o 
   5   4  15        2.61        4.09      0.91 o 
   6   4  15        5.37        6.06      1.02 o 
  -6   5  15        0.04       -0.22      1.55 o 
  -5   5  15        5.20        5.31      1.57 o 
  -4   5  15        2.09        2.32      1.00 o 
  -3   5  15       31.03       29.19      1.49 o 
  -2   5  15        1.58        3.63      1.22 o 
  -1   5  15       12.67       13.70      1.25 o 
   0   5  15        3.26        2.29      1.22 o 
   1   5  15       12.45       13.33      1.03 o 
   2   5  15        1.46        2.19      1.35 o 
   3   5  15       30.61       28.29      1.21 o 
   4   5  15        1.96        2.72      1.32 o 
   5   5  15        5.38        6.97      0.97 o 
   6   5  15        0.03        0.73      1.08 o 
  -5   6  15        6.40        5.48      1.53 o 
  -4   6  15        0.63        1.68      1.68 o 
  -3   6  15        5.79        5.07      1.49 o 
  -2   6  15        3.36        5.57      1.03 o 
  -1   6  15        7.16        5.90      1.33 o 
   0   6  15        0.00       -0.81      1.03 o 
   1   6  15        7.36        6.99      1.31 o 
   2   6  15        3.37        3.54      1.35 o 
   3   6  15        5.84        6.02      1.12 o 
   4   6  15        0.63        0.72      1.26 o 
   5   6  15        6.46        6.67      1.23 o 
  -3   7  15        3.40        5.03      1.64 o 
  -2   7  15        0.45        0.20      1.57 o 
  -1   7  15       12.79       13.85      1.42 o 
   0   7  15        0.18       -0.59      1.38 o 
   1   7  15       12.83       13.18      1.60 o 
   2   7  15        0.44        0.13      1.14 o 
   3   7  15        3.48        4.16      1.34 o 
   0   8  15        1.29        2.86      1.55 o 
   0   0  16        2.23        7.19      1.44 o 
   1   0  16       18.54       18.43      1.66 o 
   2   0  16       26.24       27.42      3.04 o 
   3   0  16        5.50        4.27      0.81 o 
   4   0  16       35.15       32.75      1.46 o 
   5   0  16        2.29        2.63      0.99 o 
   6   0  16        1.42        1.28      1.10 o 
   7   0  16        3.08        3.59      1.07 o 
  -7   1  16       14.63       16.27      2.62 o 
  -6   1  16        3.40       -0.17      1.46 o 
  -5   1  16        9.97        7.32      1.40 o 
  -4   1  16        4.57        4.72      1.31 o 
  -3   1  16       17.06       16.78      0.95 o 
  -2   1  16        4.20        3.80      1.42 o 
  -1   1  16       71.73       64.50      1.60 o 
   0   1  16       18.52       18.11      1.44 o 
   1   1  16       71.55       66.62      1.60 o 
   2   1  16        4.19        5.21      0.93 o 
   3   1  16       17.27       18.49      0.94 o 
   4   1  16        4.67        5.90      0.83 o 
   5   1  16       10.04        9.19      0.85 o 
   6   1  16        3.19        3.24      1.06 o 
   7   1  16       14.47       18.17      1.23 o 
  -7   2  16        4.14        1.88      1.70 o 
  -6   2  16       13.08       11.19      1.14 o 
  -5   2  16        4.17        5.99      1.42 o 
  -4   2  16       11.48        9.59      1.25 o 
  -3   2  16        2.17        2.30      0.94 o 
  -2   2  16       29.89       29.69      1.53 o 
  -1   2  16        1.82        0.52      1.25 o 
   0   2  16       80.60       77.09      1.62 o 
   1   2  16        1.87        1.88      1.27 o 
   2   2  16       30.04       33.21      1.44 o 
   3   2  16        2.29        1.69      0.96 o 
   4   2  16       11.16       11.33      1.10 o 
   5   2  16        4.13        3.56      0.86 o 
   6   2  16       13.32       15.35      1.00 o 
   7   2  16        4.30        5.03      1.26 o 
  -6   3  16        3.12        6.21      1.62 o 
  -5   3  16       11.94       10.36      1.09 o 
  -4   3  16        0.25        0.87      1.25 o 
  -3   3  16       20.95       18.70      0.85 o 
  -2   3  16        4.53        4.98      1.29 o 
  -1   3  16       11.39       13.31      1.27 o 
   0   3  16       19.21       16.50      1.38 o 
   1   3  16       12.66       12.80      1.25 o 
   2   3  16        4.64        4.57      1.25 o 
   3   3  16       21.36       22.27      1.18 o 
   4   3  16        0.23        0.29      0.93 o 
   5   3  16       11.65       12.04      0.83 o 
   6   3  16        3.10        2.67      0.96 o 
   7   3  16        0.32        1.03      1.35 o 
  -6   4  16       10.03       11.06      1.53 o 
  -5   4  16        0.85        0.31      1.42 o 
  -4   4  16        6.97        5.94      1.35 o 
  -3   4  16        3.99        4.20      1.38 o 
  -2   4  16       21.16       18.77      1.44 o 
  -1   4  16        2.71        3.23      0.98 o 
   0   4  16       41.71       34.28      1.38 o 
   1   4  16        2.50        2.60      1.31 o 
   2   4  16       21.24       22.94      1.33 o 
   3   4  16        3.95        4.54      1.24 o 
   4   4  16        6.71        8.10      1.17 o 
   5   4  16        0.94        1.54      1.01 o 
   6   4  16       10.12       10.97      1.07 o 
  -5   5  16        3.90        5.38      1.66 o 
  -4   5  16        1.70        3.08      1.55 o 
  -3   5  16        7.90        9.07      1.35 o 
  -2   5  16        3.71        2.29      1.03 o 
  -1   5  16       16.74       17.33      1.46 o 
   0   5  16        3.77        3.69      0.98 o 
   1   5  16       16.61       18.05      1.44 o 
   2   5  16        3.85        2.62      1.03 o 
   3   5  16        7.94        5.81      1.38 o 
   4   5  16        1.68        2.26      1.18 o 
   5   5  16        4.01        4.10      1.04 o 
  -4   6  16        4.44        2.86      1.70 o 
  -3   6  16        0.35        1.46      1.64 o 
  -2   6  16        3.73        3.17      1.16 o 
  -1   6  16        2.41        0.42      1.07 o 
   0   6  16        3.45        5.38      1.44 o 
   1   6  16        2.45        2.38      1.35 o 
   2   6  16        3.76        3.21      1.09 o 
   3   6  16        0.37        1.70      1.42 o 
   4   6  16        4.61        6.10      1.20 o 
  -2   7  16        1.14        2.08      1.55 o 
  -1   7  16        7.87        8.72      1.66 o 
   0   7  16        0.64        0.96      1.57 o 
   1   7  16        7.78        6.47      1.62 o 
   2   7  16        1.05        4.37      1.16 o 
   3   7  16        4.37        3.28      1.84 o 
   1   0  17       12.04       12.05      1.13 o 
   2   0  17        6.51        6.48      0.98 o 
   3   0  17        1.43        1.44      0.79 o 
   4   0  17        4.09        4.37      1.38 o 
   5   0  17       18.57       18.05      1.06 o 
   6   0  17        1.08        0.38      1.11 o 
   7   0  17        0.13        0.70      1.09 o 
  -7   1  17        4.18        3.18      1.14 o 
  -6   1  17        0.44       -0.26      1.53 o 
  -5   1  17        9.68       10.71      1.49 o 
  -4   1  17        2.01        3.47      1.38 o 
  -3   1  17       18.23       16.73      1.05 o 
  -2   1  17        5.65        4.44      1.29 o 
  -1   1  17       40.66       39.16      1.64 o 
   0   1  17        2.37        4.26      1.44 o 
   1   1  17       42.05       40.51      1.53 o 
   2   1  17        5.75        6.10      1.05 o 
   3   1  17       18.07       18.18      1.14 o 
   4   1  17        1.92        1.94      0.89 o 
   5   1  17        9.40       10.56      0.87 o 
   6   1  17        0.42       -0.68      1.21 o 
   7   1  17        4.24        5.38      1.23 o 
  -6   2  17        2.65        3.47      1.46 o 
  -5   2  17        5.38        5.31      1.46 o 
  -4   2  17       22.25       22.07      1.35 o 
  -3   2  17        0.35       -0.18      0.93 o 
  -2   2  17       41.14       37.98      1.51 o 
  -1   2  17       18.66       17.55      1.35 o 
   0   2  17       11.22       12.74      1.38 o 
   1   2  17       18.34       19.64      1.38 o 
   2   2  17       40.09       43.59      1.42 o 
   3   2  17        0.30        0.15      1.03 o 
   4   2  17       22.67       23.29      1.52 o 
   5   2  17        5.56        7.68      1.32 o 
   6   2  17        2.62        2.82      0.96 o 
  -6   3  17        3.25        3.50      1.55 o 
  -5   3  17        0.17        0.46      1.51 o 
  -4   3  17        7.11        6.86      1.40 o 
  -3   3  17        0.10       -0.26      1.33 o 
  -2   3  17        3.77        6.45      1.22 o 
  -1   3  17        3.06        3.21      1.22 o 
   0   3  17        0.70        3.17      1.18 o 
   1   3  17        3.07        3.50      1.22 o 
   2   3  17        3.93        3.17      1.38 o 
   3   3  17        0.10        0.61      1.12 o 
   4   3  17        7.01        7.74      1.08 o 
   5   3  17        0.19       -0.40      0.95 o 
   6   3  17        3.12        3.02      0.91 o 
  -5   4  17        1.17        1.90      1.62 o 
  -4   4  17        4.06        2.26      1.34 o 
  -3   4  17        1.19        0.42      1.27 o 
  -2   4  17        6.34        5.81      1.29 o 
  -1   4  17        4.72        6.01      1.40 o 
   0   4  17       41.91       41.08      1.53 o 
   1   4  17        4.74        7.17      1.42 o 
   2   4  17        6.28        9.13      1.40 o 
   3   4  17        1.16        1.77      1.33 o 
   4   4  17        3.78        4.64      1.19 o 
   5   4  17        1.20        0.80      1.18 o 
   6   4  17        6.03        5.13      2.51 o 
  -5   5  17        5.75        3.90      1.24 o 
  -4   5  17        0.59        0.09      1.51 o 
  -3   5  17       13.13       12.72      1.44 o 
  -2   5  17        2.98        2.71      1.35 o 
  -1   5  17        8.39       10.58      1.49 o 
   0   5  17       13.42       14.90      1.40 o 
   1   5  17        8.39        8.46      1.11 o 
   2   5  17        2.86        2.84      1.51 o 
   3   5  17       13.24       15.56      1.66 o 
   4   5  17        0.65        0.54      1.26 o 
   5   5  17        5.68        6.79      1.32 o 
  -4   6  17        0.48        1.40      1.60 o 
  -3   6  17        2.15        1.94      1.68 o 
  -2   6  17        0.40       -1.03      1.44 o 
  -1   6  17        0.16       -1.40      1.40 o 
   0   6  17        1.71        2.53      1.14 o 
   1   6  17        0.17       -0.96      1.60 o 
   2   6  17        0.41        1.57      1.62 o 
   3   6  17        2.16        2.80      1.25 o 
   4   6  17        0.50        3.30      1.77 o 
  -1   7  17        4.77        6.27      1.60 o 
   0   7  17        0.74        0.11      1.27 o 
   1   7  17        4.68        6.97      1.29 o 
   0   0  18       75.21       81.04      2.10 o 
   1   0  18        2.69        3.57      1.17 o 
   2   0  18       16.82       17.64      1.10 o 
   3   0  18        0.48        0.11      0.82 o 
   4   0  18        9.63        7.67      1.51 o 
   5   0  18        1.86        2.54      1.15 o 
   6   0  18       17.00       17.80      1.96 o 
  -6   1  18        3.46        1.88      1.49 o 
  -5   1  18        0.15        1.16      1.57 o 
  -4   1  18        3.12        2.81      0.97 o 
  -3   1  18       16.50       15.55      1.00 o 
  -2   1  18        0.18        0.85      1.33 o 
  -1   1  18        0.76        2.38      1.49 o 
   0   1  18        5.66        3.67      1.51 o 
   1   1  18        0.92       -0.31      1.55 o 
   2   1  18        0.19        0.83      1.31 o 
   3   1  18       16.49       18.12      0.89 o 
   4   1  18        3.12        3.22      0.84 o 
   5   1  18        0.19        0.82      0.92 o 
   6   1  18        3.56        3.76      1.24 o 
  -6   2  18        0.08       -1.62      1.68 o 
  -5   2  18        0.66        2.69      1.53 o 
  -4   2  18        5.08        6.30      0.97 o 
  -3   2  18        0.59        1.86      1.22 o 
  -2   2  18        7.36        9.88      1.27 o 
  -1   2  18        1.91        0.94      1.20 o 
   0   2  18        0.23        0.70      1.40 o 
   1   2  18        1.88       -0.28      1.44 o 
   2   2  18        7.30       12.17      1.49 o 
   3   2  18        0.61       -1.53      1.53 o 
   4   2  18        5.10        6.11      0.93 o 
   5   2  18        0.60        1.63      1.01 o 
   6   2  18        0.06        0.38      1.01 o 
  -6   3  18        0.57        1.60      1.77 o 
  -5   3  18       12.38       11.30      1.51 o 
  -4   3  18        1.43        0.11      0.96 o 
  -3   3  18        8.22        4.65      1.49 o 
  -2   3  18        3.15        3.15      1.29 o 
  -1   3  18       26.29       27.38      1.49 o 
   0   3  18        0.15        0.66      1.35 o 
   1   3  18       26.19       26.72      1.35 o 
   2   3  18        3.08        3.61      1.38 o 
   3   3  18        8.43       10.16      1.46 o 
   4   3  18        1.48        0.56      1.21 o 
   5   3  18       12.46       12.54      1.16 o 
   6   3  18        0.56        0.71      1.12 o 
  -5   4  18        5.85        4.84      1.11 o 
  -4   4  18        1.54        2.01      1.11 o 
  -3   4  18        0.62       -0.81      1.51 o 
  -2   4  18        3.31        1.57      1.42 o 
  -1   4  18        3.28        1.86      1.40 o 
   0   4  18        1.08       -0.66      1.42 o 
   1   4  18        3.42        5.72      1.31 o 
   2   4  18        3.27        5.38      1.31 o 
   3   4  18        0.62        0.09      1.44 o 
   4   4  18        1.53        3.26      1.27 o 
   5   4  18        5.85        5.27      1.29 o 
  -4   5  18        0.46        0.48      1.75 o 
  -3   5  18        1.13        1.60      1.64 o 
  -2   5  18        2.44        4.63      1.57 o 
  -1   5  18        1.21        2.45      1.35 o 
   0   5  18        0.01        1.16      1.49 o 
   1   5  18        1.29        2.67      1.51 o 
   2   5  18        2.37        2.69      1.42 o 
   3   5  18        1.13        0.37      1.66 o 
   4   5  18        0.51       -1.16      1.70 o 
  -3   6  18        0.38        1.97      1.79 o 
  -2   6  18        5.77        6.10      1.53 o 
  -1   6  18        0.60        1.77      1.66 o 
   0   6  18        6.90        6.95      1.53 o 
   1   6  18        0.58        2.19      1.51 o 
   2   6  18        5.75        2.67      1.55 o 
   1   0  19        3.19        0.73      1.18 o 
   2   0  19        0.08       -0.39      1.16 o 
   3   0  19        0.36        0.41      1.07 o 
   4   0  19        1.29        1.75      0.94 o 
   5   0  19        0.55        1.15      1.21 o 
   6   0  19        0.01        0.33      1.18 o 
  -6   1  19        0.38        0.77      1.37 o 
  -5   1  19        3.98        4.65      1.57 o 
  -4   1  19        4.50        4.69      1.07 o 
  -3   1  19       10.53       10.18      1.55 o 
  -2   1  19        0.55        0.98      1.62 o 
  -1   1  19       11.58       11.52      1.64 o 
   0   1  19        0.21       -0.37      1.33 o 
   1   1  19       11.51       11.10      1.68 o 
   2   1  19        0.52        1.88      1.40 o 
   3   1  19       10.90       12.68      1.19 o 
   4   1  19        4.55        4.63      0.87 o 
   5   1  19        3.91        6.09      1.04 o 
   6   1  19        0.37       -0.36      1.37 o 
  -5   2  19        2.36        1.18      1.62 o 
  -4   2  19        3.83        3.81      1.06 o 
  -3   2  19        2.33        1.29      1.44 o 
  -2   2  19        9.96       11.17      1.40 o 
  -1   2  19        1.27        2.67      1.49 o 
   0   2  19       17.53       15.64      1.57 o 
   1   2  19        1.36       -0.50      1.35 o 
   2   2  19        9.70       11.14      1.62 o 
   3   2  19        2.32        2.36      1.51 o 
   4   2  19        3.67        4.82      1.20 o 
   5   2  19        2.30        3.04      0.98 o 
  -5   3  19        0.03        0.74      1.08 o 
  -4   3  19        0.72        1.01      1.46 o 
  -3   3  19        2.16        3.87      1.44 o 
  -2   3  19        1.23        1.73      1.33 o 
  -1   3  19        0.31        0.42      1.40 o 
   0   3  19        3.25        2.93      1.49 o 
   1   3  19        0.32       -0.63      1.35 o 
   2   3  19        1.16       -1.01      1.51 o 
   3   3  19        2.14        2.36      1.35 o 
   4   3  19        0.79        0.93      1.30 o 
   5   3  19        0.03        0.31      1.24 o 
  -4   4  19        5.24        5.44      1.49 o 
  -3   4  19        0.81        4.89      1.57 o 
  -2   4  19        6.85        7.87      1.40 o 
  -1   4  19        0.26       -1.38      1.38 o 
   0   4  19        3.36        4.22      1.53 o 
   1   4  19        0.26        0.90      1.38 o 
   2   4  19        6.99        7.93      1.53 o 
   3   4  19        0.82        2.82      1.42 o 
   4   4  19        5.24        6.90      1.75 o 
  -3   5  19        1.83        2.36      1.57 o 
  -2   5  19        2.03        1.16      1.64 o 
  -1   5  19        6.59        7.01      1.49 o 
   0   5  19        0.73        3.67      1.64 o 
   1   5  19        6.46        5.88      1.62 o 
   2   5  19        2.05        0.70      1.66 o 
   3   5  19        1.74        1.01      1.57 o 
  -1   6  19        0.42        2.08      1.77 o 
   0   6  19        0.38        2.25      1.73 o 
   1   6  19        0.41       -0.76      1.55 o 
   0   0  20        0.95        1.62      1.92 o 
   1   0  20        1.05        0.23      1.35 o 
   2   0  20       21.79       27.01      1.41 o 
   3   0  20        1.14        1.84      1.73 o 
   4   0  20       23.33       23.31      1.29 o 
   5   0  20        2.32        2.29      1.05 o 
  -5   1  20        0.83        0.92      1.28 o 
  -4   1  20        0.34        0.99      1.13 o 
  -3   1  20        2.89        2.71      1.77 o 
  -2   1  20        2.40        2.75      1.51 o 
  -1   1  20        5.47        7.80      1.68 o 
   0   1  20        0.01        0.44      1.53 o 
   1   1  20        5.49        6.99      1.68 o 
   2   1  20        2.41        3.45      1.57 o 
   3   1  20        2.99        4.52      1.64 o 
   4   1  20        0.36        1.24      1.04 o 
   5   1  20        0.84        1.41      1.19 o 
  -5   2  20        2.97        4.56      1.25 o 
  -4   2  20        0.85        0.33      1.73 o 
  -3   2  20        1.47        1.16      1.57 o 
  -2   2  20        0.18        2.32      1.73 o 
  -1   2  20        0.39        0.00      1.42 o 
   0   2  20        9.47       14.18      1.60 o 
   1   2  20        0.40        0.39      1.62 o 
   2   2  20        0.13       -1.62      1.62 o 
   3   2  20        1.42        2.29      1.55 o 
   4   2  20        0.84        2.18      1.33 o 
   5   2  20        3.02        3.96      1.25 o 
  -4   3  20        0.58        1.20      1.66 o 
  -3   3  20       19.96       19.42      1.51 o 
  -2   3  20        1.11        2.34      1.49 o 
  -1   3  20        4.47        4.33      1.40 o 
   0   3  20        1.16        0.24      1.49 o 
   1   3  20        4.53        6.29      1.51 o 
   2   3  20        1.15       -0.42      1.51 o 
   3   3  20       20.00       22.11      1.70 o 
   4   3  20        0.55        1.92      1.53 o 
  -3   4  20        2.94        1.25      1.70 o 
  -2   4  20        0.16        0.00      1.57 o 
  -1   4  20        1.25        1.90      1.53 o 
   0   4  20        4.90        6.56      1.44 o 
   1   4  20        1.18        1.99      1.44 o 
   2   4  20        0.13        0.98      1.62 o 
   3   4  20        2.96        5.81      1.66 o 
  -2   5  20        0.48        0.83      1.57 o 
  -1   5  20        1.05       -0.70      1.55 o 
   0   5  20        1.08        1.27      1.66 o 
   1   5  20        1.03        3.21      1.70 o 
   2   5  20        0.51        0.96      1.29 o 
   1   0  21        0.38        0.95      1.46 o 
   2   0  21        3.21        3.12      2.05 o 
   3   0  21        0.17        1.10      1.49 o 
   4   0  21        0.40        0.91      1.47 o 
  -4   1  21        1.18        2.29      1.97 o 
  -3   1  21        3.33        3.78      1.84 o 
  -2   1  21        4.17        4.63      1.79 o 
  -1   1  21        9.18       10.62      1.79 o 
   0   1  21        0.40        1.40      1.73 o 
   1   1  21        8.88        8.59      1.81 o 
   2   1  21        4.23        4.17      1.60 o 
   3   1  21        3.17        3.61      1.77 o 
   4   1  21        1.16        0.15      1.70 o 
  -4   2  21        4.17        5.86      1.90 o 
  -3   2  21        1.29        2.86      1.70 o 
  -2   2  21        4.51        4.85      1.84 o 
  -1   2  21        1.07        1.14      1.77 o 
   0   2  21        3.22        5.11      1.64 o 
   1   2  21        1.01        1.49      1.55 o 
   2   2  21        4.76        6.40      1.62 o 
   3   2  21        1.25        0.46      1.66 o 
   4   2  21        4.09        3.61      1.75 o 
  -3   3  21        0.64        3.26      1.55 o 
  -2   3  21        1.62        2.05      1.66 o 
  -1   3  21        1.52        3.56      1.66 o 
   0   3  21        3.05        7.60      1.68 o 
   1   3  21        1.52        0.48      1.44 o 
   2   3  21        1.69        2.86      1.64 o 
   3   3  21        0.65        0.35      1.68 o 
  -2   4  21        5.19        7.21      1.70 o 
  -1   4  21        1.26        1.62      1.49 o 
   0   4  21        5.11        5.07      1.51 o 
   1   4  21        1.26        0.87      1.73 o 
   2   4  21        5.03        4.94      1.75 o 
   0   0  22        0.03       -0.09      2.73 o 
   1   0  22        0.00        0.15      3.10 o 
   2   0  22        0.39        0.37      1.90 o 
   3   0  22        6.72        5.68      1.79 o 
   4   0  22        0.99        2.10      2.49 o 
  -3   1  22        1.75        0.94      1.97 o 
  -2   1  22        0.19        0.98      1.90 o 
  -1   1  22        7.91        8.32      2.05 o 
   0   1  22        0.50        0.72      1.84 o 
   1   1  22        7.90       10.44      1.86 o 
   2   1  22        0.18        1.14      1.64 o 
   3   1  22        1.77        3.56      1.77 o 
  -3   2  22        3.98        3.76      1.81 o 
  -2   2  22        3.83        6.66      1.77 o 
  -1   2  22        0.26        0.13      1.68 o 
   0   2  22        6.61        6.58      1.92 o 
   1   2  22        0.25       -1.27      1.66 o 
   2   2  22        3.90        4.41      1.84 o 
   3   2  22        4.02        5.46      1.86 o 
  -2   3  22        1.23       -0.66      1.79 o 
  -1   3  22        0.06       -1.64      1.81 o 
   0   3  22        0.02        0.92      1.57 o 
   1   3  22        0.05       -0.74      1.73 o 
   2   3  22        1.26        0.98      1.77 o 
   0   4  22        3.70        7.15      1.79 o 
  -2   1  23        0.08        0.04      2.05 o 
  -1   1  23        1.67        1.42      2.19 o 
   0   1  23        0.04        1.05      2.21 o 
   1   1  23        1.72        0.98      2.01 o 
   2   1  23        0.08       -0.31      2.05 o 
  -1   2  23        0.94        0.04      1.81 o 
   0   2  23        0.62        1.31      2.01 o 
   1   2  23        0.92        0.85      1.75 o 
                                                 
